# Supplementary material for: Increasing water availability and facilitation weaken biodiversity–biomass relationships in shrublands
Source: Ecology. 2019 Feb 25;100(3):e02624. doi: 10.1002/ecy.2624 (PMC6850503; doi:10.1002/ecy.2624)
Supplement: Supplementary file 4 [file ECY-100-na-s004.zip]

Archive with 3 entries (2 files):
- ecy2624-sup-0004-DataS1/
- ecy2624-sup-0004-DataS1/code for analysis.R
- ecy2624-sup-0004-DataS1/DataS1.csv
