# Supplementary material for: Increasing water availability and facilitation weaken biodiversity–biomass relationships in shrublands
Source: Ecology. 2019 Feb 25;100(3):e02624. doi: 10.1002/ecy.2624 (PMC6850503; doi:10.1002/ecy.2624)
Supplement: Supplementary file 4 [file ECY-100-na-s004.zip › ecy2624-sup-0004-DataS1/code for analysis.R]

####prepare the data
sdata <- read.csv("DataS1.csv", header = T)
sdata$lgSTN <- log(sdata$STN) ###soil total nitrogen (mg/g)
sdata$lgSTP <- log(sdata$STP) ###soil total phosphorus (mg/g)
sdata$lgsb <- log(sdata$sbiomass*0.1) ###shrub biomass and change the unit from Mg/hm2 to kg/m2
sdata$lghb <- log(sdata$hbiomass*0.1) ###herb biomass and change the unit from Mg/hm2 to kg/m2
sdata$lg2rs <- log2(sdata$richness.s) ###shrub richness
sdata$lg2rh <- log2(sdata$richness.h) ###herb richness
sdata$lgsba <- log(sdata$sabove) ###shrub above biomass
sdata$lgsbb <- log(sdata$shrubR) ###shrub below biomass
sdata$lghba <- log(sdata$herbL) ###herb above biomass
sdata$lghbb <- log(sdata$herbR) ###herb below biomass
sdata$lgsID <- log(sdata$sID) ###shrub individual density


sdata$lghb[is.infinite(sdata$lghb)] <- NA ###change infinite to NA after log transformation for those sites without herbs 
sdata$lg2rh[is.infinite(sdata$lg2rh)] <- NA
sdata$lghba[is.infinite(sdata$lghba)] <- NA
sdata$lghbb[is.infinite(sdata$lghbb)] <- NA

###three GWI levels SEM
library(lavaan)
model.1s <-
  'lg2rs ~ GWI
lgsID ~ GWI+lgSTN+lgSTP+lg2rs
lgsb~GWI+lgSTN+lgSTP+lg2rs+lgsID'
fit.1s <- sem(model.1s, data=sdata[sdata$WL.3==1,]) ###low GWI GROUP, p-chi=0.218
summary(fit.1s, standardized=T, rsquare=T, fit.measures=T)

model.1s <-
  'lg2rs ~ GWI+lgSTN+lgSTP
lgsID ~ GWI+lgSTN+lgSTP+lg2rs
lgSTN~~lgSTP
GWI~~lgSTN
lgsb~GWI+lgSTN+lgSTP+lg2rs+lgsID'
fit.2s <- sem(model.1s, data=sdata[sdata$WL.3==2,]) ###medium GWI GROUP, p-chi=0.477
summary(fit.2s, standardized=T, rsquare=T, fit.measures=T)

fit.3s <- sem(model.1s, data=sdata[sdata$WL.3==3,]) ###high GWI GROUP, p-chi=0.843
summary(fit.3s, standardized=T, rsquare=T, fit.measures=T)

model.1h <-
  'lg2rh ~ GWI+lgSTN+lgSTP
lgSTN~~GWI
lgSTN~~lgSTP
lghb~GWI+lgSTN+lgSTP+lg2rh'
fit.1h <- sem(model.1h, data=sdata[sdata$WL.3==1,],meanstructure=T) ###low GWI GROUP, p-chi = 0.189
summary(fit.1h, standardized=T, rsquare=T, fit.measures=T)

fit.2h <- sem(model.1h, data=sdata[sdata$WL.3==2,],meanstructure=T) ###medium GWI GROUP, p-chi = 0.934
summary(fit.2h, standardized=T, rsquare=T, fit.measures=T)

fit.3h <- sem(model.1h, data=sdata[sdata$WL.3==3,],meanstructure=T) ###high GWI GROUP, p-chi = 0.991
summary(fit.3h, standardized=T, rsquare=T, fit.measures=T)

###aboveground SEM
model.1s <-
  'lg2rs ~ GWI
lgsID ~ GWI+lgSTN+lgSTP+lg2rs
lgsba~GWI+lgSTN+lgSTP+lg2rs+lgsID'
fit.1s <- sem(model.1s, data=sdata[sdata$WL.3==1,]) ###p-chi=0.218
summary(fit.1s, standardized=T, rsquare=T, fit.measures=T)

model.1s <-
  'lg2rs ~ GWI+lgSTN+lgSTP
lgsID ~ GWI+lgSTN+lgSTP+lg2rs
lgSTN~~lgSTP
GWI~~lgSTN
lgsba~GWI+lgSTN+lgSTP+lg2rs+lgsID'
fit.2s <- sem(model.1s, data=sdata[sdata$WL.3==2,]) ###p-chi=0.477
summary(fit.2s, standardized=T, rsquare=T, fit.measures=T)

fit.3s <- sem(model.1s, data=sdata[sdata$WL.3==3,]) ###p-chi=0.843
summary(fit.3s, standardized=T, rsquare=T, fit.measures=T)


model.1h <-
  'lg2rh ~ GWI+lgSTN+lgSTP
lgSTN~~GWI
lgSTN~~lgSTP
lghba~GWI+lgSTN+lgSTP+lg2rh'
fit.1h <- sem(model.1h, data=sdata[sdata$WL.3==1,],meanstructure=T) ###p-chi = 0.709
summary(fit.1h, standardized=T, rsquare=T, fit.measures=T)

fit.2h <- sem(model.1h, data=sdata[sdata$WL.3==2,],meanstructure=T) ###p-chi = 0.547
summary(fit.2h, standardized=T, rsquare=T, fit.measures=T)

fit.3h <- sem(model.1h, data=sdata[sdata$WL.3==3,],meanstructure=T) ###p-chi = 0.877
summary(fit.3h, standardized=T, rsquare=T, fit.measures=T)


###belowground SEM
model.1s <-
  'lg2rs ~ GWI
lgsID ~ GWI+lgSTN+lgSTP+lg2rs
lgsbb~GWI+lgSTN+lgSTP+lg2rs+lgsID'
fit.1s <- sem(model.1s, data=sdata[sdata$WL.3==1,]) ###p-chi=0.239
summary(fit.1s, standardized=T, rsquare=T, fit.measures=T)

model.1s <-
  'lg2rs ~ GWI+lgSTN+lgSTP
lgsID ~ GWI+lgSTN+lgSTP+lg2rs
lgSTN~~lgSTP
GWI~~lgSTN
lgsbb~GWI+lgSTN+lgSTP+lg2rs+lgsID'
fit.2s <- sem(model.1s, data=sdata[sdata$WL.3==2,]) ###p-chi=0.477
summary(fit.2s, standardized=T, rsquare=T, fit.measures=T)

fit.3s <- sem(model.1s, data=sdata[sdata$WL.3==3,]) ###p-chi=0.843
summary(fit.3s, standardized=T, rsquare=T, fit.measures=T)


model.1h <-
  'lg2rh ~ GWI+lgSTN+lgSTP
lgSTN~~GWI
lgSTN~~lgSTP
lghbb~GWI+lgSTN+lgSTP+lg2rh'
fit.1h <- sem(model.1h, data=sdata[sdata$WL.3==1,],meanstructure=T) ###p-chi = 0.217
summary(fit.1h, standardized=T, rsquare=T, fit.measures=T)

fit.2h <- sem(model.1h, data=sdata[sdata$WL.3==2,],meanstructure=T) ###p-chi = 0.829
summary(fit.2h, standardized=T, rsquare=T, fit.measures=T)

fit.3h <- sem(model.1h, data=sdata[sdata$WL.3==3,],meanstructure=T) ###p-chi = 0.834
summary(fit.3h, standardized=T, rsquare=T, fit.measures=T)


###shrub-herb interaction GLM
sdata.sb <- na.omit(sdata[,c("site","lgsb","GWI","lgSTN","lgSTP")])###calculate residuals for shrub biomass
lm.sb <- lm(lgsb~GWI+lgSTN+lgSTP,sdata.sb)
anova(lm.sb)
sdata.sb$lgsb.res <- residuals(lm.sb)

sdata.hb <- na.omit(sdata[,c("site","lghb","GWI","lgSTN","lgSTP")])###calculate residuals for herb biomass
lm.hb <- lm(lghb~GWI+lgSTN+lgSTP,sdata.hb)
anova(lm.hb)
sdata.hb$lghb.res <- residuals(lm.hb)

sdata.rs <- na.omit(sdata[,c("site","lg2rs","GWI","lgSTN","lgSTP")])###calculate residuals for shrub richness
lm.rs <- lm(lg2rs~GWI+lgSTN+lgSTP,sdata.rs)
anova(lm.rs)
sdata.rs$lg2rs.res <- residuals(lm.rs)

sdata.rh <- na.omit(sdata[,c("site","lg2rh","GWI","lgSTN","lgSTP")])###calculate residuals for herb richness
lm.rh <- lm(lg2rh~GWI+lgSTN+lgSTP,sdata.rh)
anova(lm.rh)
sdata.rh$lg2rh.res <- residuals(lm.rh)

sdata.re.l <- merge(sdata, sdata.sb[,c("site","lgsb.res")],by.x = "site",by.y = "site",all.x=T)##merge residulas into dataset
sdata.re.l <- merge(sdata.re.l, sdata.hb[,c("site","lghb.res")],by.x = "site",by.y = "site",all.x=T)
sdata.re.l <- merge(sdata.re.l, sdata.rs[,c("site","lg2rs.res")],by.x = "site",by.y = "site",all.x=T)
sdata.re.l <- merge(sdata.re.l, sdata.rh[,c("site","lg2rh.res")],by.x = "site",by.y = "site",all.x=T)

Sres.1 <- lm(lgsb.res~lghb.res+lg2rs.res+lghb.res:lg2rs.res, sdata.re.l)
anova(Sres.1)
summary(Sres.1)
pf(7.257/(265.450/274),1,274, lower.tail = F)##correct for the residual degrees of freedom, 274 instead of 277
pf(1.914/(265.450/274),1,274, lower.tail = F)
pf(0.202/(265.450/274),1,274, lower.tail = F)


Hres.1 <- lm(lghb.res~lgsb.res+lg2rh.res+lgsb.res:lg2rh.res, sdata.re.l)
anova(Hres.1)
summary(Hres.1)
pf(7.224/(249.742/274),1,274, lower.tail = F)##correct for the residual degrees of freedom, 274 instead of 277
pf(13.000/(249.742/274),1,274, lower.tail = F)
pf(3.619/(249.742/274),1,274, lower.tail = F)


###aboveground shrub-herb interaction GLM
sdata.sb <- na.omit(sdata[,c("site","lgsba","GWI","lgSTN","lgSTP")])
lm.sb <- lm(lgsba~GWI+lgSTN+lgSTP,sdata.sb)
anova(lm.sb)
sdata.sb$lgsba.res <- residuals(lm.sb)

sdata.hb <- na.omit(sdata[,c("site","lghba","GWI","lgSTN","lgSTP")])
lm.hb <- lm(lghba~GWI+lgSTN+lgSTP,sdata.hb)
anova(lm.hb)
sdata.hb$lghba.res <- residuals(lm.hb)

sdata.rs <- na.omit(sdata[,c("site","lg2rs","GWI","lgSTN","lgSTP")])
lm.rs <- lm(lg2rs~GWI+lgSTN+lgSTP,sdata.rs)
anova(lm.rs)
sdata.rs$lg2rs.res <- residuals(lm.rs)

sdata.rh <- na.omit(sdata[,c("site","lg2rh","GWI","lgSTN","lgSTP")])
lm.rh <- lm(lg2rh~GWI+lgSTN+lgSTP,sdata.rh)
anova(lm.rh)
sdata.rh$lg2rh.res <- residuals(lm.rh)

sdata.re.l <- merge(sdata, sdata.sb[,c("site","lgsba.res")],by.x = "site",by.y = "site",all.x=T)
sdata.re.l <- merge(sdata.re.l, sdata.hb[,c("site","lghba.res")],by.x = "site",by.y = "site",all.x=T)
sdata.re.l <- merge(sdata.re.l, sdata.rs[,c("site","lg2rs.res")],by.x = "site",by.y = "site",all.x=T)
sdata.re.l <- merge(sdata.re.l, sdata.rh[,c("site","lg2rh.res")],by.x = "site",by.y = "site",all.x=T)


Sres.1 <- lm(lgsba.res~lghba.res+lg2rs.res+lghba.res:lg2rs.res, sdata.re.l)
anova(Sres.1)
summary(Sres.1)

pf(46.154/(266.871/302),1,302, lower.tail = F)##correct for the residual degrees of freedom, 302 instead of 305
pf(0.041/(266.871/302),1,302, lower.tail = F)
pf(1.818/(266.871/302),1,302, lower.tail = F)


Hres.1 <- lm(lghba.res~lgsba.res+lg2rh.res+lgsba.res:lg2rh.res, sdata.re.l)
anova(Hres.1)
summary(Hres.1)

pf(55.005/(295.476/297),1,297, lower.tail = F)##correct for the residual degrees of freedom, 297 instead of 300
pf(0.751/(295.476/297),1,297, lower.tail = F)
pf(11.939/(295.476/297),1,297, lower.tail = F)


###belowground shrub-herb interaction GLM
sdata.sb <- na.omit(sdata[,c("site","lgsbb","GWI","lgSTN","lgSTP")])
lm.sb <- lm(lgsbb~GWI+lgSTN+lgSTP,sdata.sb)
anova(lm.sb)
sdata.sb$lgsbb.res <- residuals(lm.sb)

sdata.hb <- na.omit(sdata[,c("site","lghbb","GWI","lgSTN","lgSTP")])
lm.hb <- lm(lghbb~GWI+lgSTN+lgSTP,sdata.hb)
anova(lm.hb)
sdata.hb$lghbb.res <- residuals(lm.hb)

sdata.rs <- na.omit(sdata[,c("site","lg2rs","GWI","lgSTN","lgSTP")])
lm.rs <- lm(lg2rs~GWI+lgSTN+lgSTP,sdata.rs)
anova(lm.rs)
sdata.rs$lg2rs.res <- residuals(lm.rs)

sdata.rh <- na.omit(sdata[,c("site","lg2rh","GWI","lgSTN","lgSTP")])
lm.rh <- lm(lg2rh~GWI+lgSTN+lgSTP,sdata.rh)
anova(lm.rh)
sdata.rh$lg2rh.res <- residuals(lm.rh)

sdata.re.l <- merge(sdata, sdata.sb[,c("site","lgsbb.res")],by.x = "site",by.y = "site",all.x=T)
sdata.re.l <- merge(sdata.re.l, sdata.hb[,c("site","lghbb.res")],by.x = "site",by.y = "site",all.x=T)
sdata.re.l <- merge(sdata.re.l, sdata.rs[,c("site","lg2rs.res")],by.x = "site",by.y = "site",all.x=T)
sdata.re.l <- merge(sdata.re.l, sdata.rh[,c("site","lg2rh.res")],by.x = "site",by.y = "site",all.x=T)


Sres.1 <- lm(lgsbb.res~lghbb.res+lg2rs.res+lghbb.res:lg2rs.res, sdata.re.l)
anova(Sres.1)
summary(Sres.1)

pf(4.76/(349.18/293),1,293, lower.tail = F)##correct for the residual degrees of freedom, 293 instead of 296
pf(4.08/(349.18/293),1,293, lower.tail = F)
pf(0.52/(349.18/293),1,293, lower.tail = F)

Hres.1 <- lm(lghbb.res~lgsbb.res+lg2rh.res+lgsbb.res:lg2rh.res, sdata.re.l)
anova(Hres.1)
summary(Hres.1)

pf(5.34/(364.54/293),1,293, lower.tail = F)##correct for the residual degrees of freedom, 293 instead of 296
pf(21.99/(364.54/293),1,293, lower.tail = F)
pf(11.00/(364.54/293),1,293, lower.tail = F)
