# Supplementary material for: Increasing water availability and facilitation weaken biodiversity–biomass relationships in shrublands
Source: Ecology. 2019 Feb 25;100(3):e02624. doi: 10.1002/ecy.2624 (PMC6850503; doi:10.1002/ecy.2624)
Supplement: Supplementary file 4 [file ECY-100-na-s004.zip › ecy2624-sup-0004-DataS1/DataS1.csv]

site	plotarea	WL.3	MGT	GPE	GP	GWI	STN	STP	richness.h	richness.so	richness.s	herbL	herbR	hbiomass	shrubR	sabove	sbiomass	sID
BJ001	25	2	19.65966667	658.0408936	472.6279	0.718234846	0.27580427		20	7	7				2.766711601	2.197399842	4.964111443	2.146666667
BJ002	25	2	19.45768333	651.6403198	473.9064	0.7272515	0.73747406		44	9	9				0.997502509	0.728125862	1.725628371	4.93766
BJ003	25	2	16.54485333	572.0934448	448.0939	0.783252988	0.5585383	0.61724296	20	1	1	0.037674386	0.050477308	0.088151695	2.212296579	1.669156626	3.881453205
BJ004	25	2	16.54485333	572.0934448	448.0939	0.783252988	0.57296139	0.60158943	23	7	7	0.019645524	0.039251674	0.058897198	1.31913556	0.48072841	1.79986397	15.78733867
BJ009	25	2	16.54485333	572.0947876	448.0939	0.783251149	1.86521892	2.68541649	14	4	4	0.034807218	0.129294627	0.164101845	3.236138504	1.42633696	4.662475463	4.435636
BJ010	25	2	19.06176667	639.9197998	485.4913	0.758675228	0.61770099	0.46879487	23	7	7	0.01351166	0.127805609	0.141317269	0.479060005	0.147443705	0.62650371	3.883131743
GS001	25	3	15.452255	519.526062	485.5436	0.934589495	1.37217753	0.61748291	16	6	6	0.053640728	0.057310101	0.110950828	1.21041819	0.787597627	1.998015817	20.93333333
GS002	25	3	14.656535	503.59198	491.7805	0.976545536	1.92513067	0.64297417	26	7	7	0.218821178	0.651019754	0.869840933	0.974590426	0.39373999	1.368330416	1.893333333
GS003	25	3	16.17608667	530.2028809	500.4791	0.943938854	3.23460279	0.8056903	8	11	11	0.5085	0.464589706	0.973089706	0.705139256	0.565877665	1.271016921	5.546666667
GS004	25	3	14.83711667	504.2143555	524.2204	1.039677658	1.31537152	0.5977622	16	9	9	0.10302	0.238124943	0.341144943	3.402677177	1.203803138	4.606480315	8.32
GS005	25	3	12.50472167	462.9472961	446.9634	0.965473616	1.75953844	0.74326439	16	4	4	0.040822415	0.091816878	0.132639292	0.254386194	0.463665051	0.718051245	1.6
GS006	25	3	10.57788333	431.3993835	523.5891	1.213699231	1.30071535	0.66842768	31	9	9	0.22177919	0.82093026	1.04270945	2.98975779	1.140770412	4.130528202	1.946666667
GS007	25	3	12.61518167	465.4386902	531.4901	1.14191216	0.78194416	0.76104878	31	3	3	0.452349435	0.301906469	0.754255904	0.480616019	1.711958011	2.19257403	1.093333333
GS008	25	3	19.90071667	629.0234375	558.4105	0.887741961	1.67499415	0.58264647	10	9	9	0.054136503	0.112755605	0.166892108	1.097380142	2.122031711	3.219411853	1.173333333
GS009	25	3	19.60643333	621.0516968	549.9961	0.885588274	0.6797492	0.55387067	20	7	7	0.173232821	0.144602709	0.31783553	0.45199	0.775239452	1.227229452	1.066666667
GS010	25	3	18.28438333	582.8510132	540.869	0.927971279	0.96454661	0.49133948	31	9	9	0.181865971	0.200362647	0.382228618	0.33840889	0.790040251	1.128449141	1.28
GS011	25	3	13.39701167	482.2077026	431.0029	0.893811728	1.71333659	0.77111843	32	2	2	0.110678566	0.289077481	0.399756047	0.837711773	1.013636881	1.851348654	0.813333333
GS012	25	3	9.882956667	422.1216431	477.2585	1.130618408	5.49213955	0.97877165	36	9	9	0.056884298	0.169845199	0.226729497	1.045381212	1.476458405	2.521839617	0.466666667
GS013	25	3	3.183195	343.3502197	567.9023	1.654003019	3.42640915	0.79438453	33	7	7	0.102319646	0.199281859	0.301601505	2.889644706	1.857194623	4.746839328	0.906666667
GS014	25	1	19.48117333	655.081665	27.649963	0.042208421	0.26073758	0.37238379	1	2	2		0.244332714		0.611218275	0.381755709	0.992973985	3.746666667
GS015	25	1	19.405955	652.4535522	28.801871	0.044143941	0.23418594	0.31952902	0	4	4	0	0	0	2.704146178	1.137219545	3.841365724	0.346666667
GS016	25	1	19.374415	650.6317139	30.715688	0.047209024	0.21649701	0.3709579	1	2	2				0.650961279	0.583369765	1.234331043	0.146666667
GS017	25	1	19.37307833	650.5549316	31.04342	0.047718369	0.127086	0.36672793	2	3	3				0.898519258	1.452007534	2.350526793	0.24
GS018	25	1	18.21538	614.4314575	35.182277	0.057259889	0.08131808	0.34041056	1	3	3				0.979436603	1.088652902	2.068089505	0.346666667
GS019	25	1	20.089315	675.3214722	13.641167	0.020199516	0.33470535	0.31254193	0	1	1	0	0	0	1.229177279	0.403395241	1.63257252	5.16
GS020	25	1	16.58821667	569.0192261	43.23716	0.075985411	0.21117664	0.50010614	3	4	4	0.100486667			3.782941979	1.20680374	4.989745718	0.44
GS021	25	1	16.91843	577.5802612	42.41543	0.073436426	0.17030022	0.4447578	9	4	4	0.026441249			0.302256042	0.287379649	0.589635691	0.546666667
GS022	25	1	16.92070333	577.7148438	41.10315	0.071147817	0.08676442	0.32333587	5	2	2				0.417665002	1.284981305	1.702646307	0.373333333
GS023	25	1	16.98355833	579.3552856	42.16435	0.072778054	0.14018831	0.40827735	4	5	5				0.5488147	0.4993518	1.048166501	0.493333333
GS024	25	1	17.08713833	582.2827148	41.12084	0.07062006	0.11612674	0.35612309	1	1	1				0.355352985	1.059093753	1.414446738	0.146666667
GS025	25	1	17.178285	584.6938477	71.12857	0.121650964	0.23967422	0.36602732	5	5	5				0.250313522	0.735754241	0.986067763	1.12
GS026	25	1	17.856755	603.9627686	70.10627	0.116077139	0.34974471	0.41416448	9	3	3				1.116001868	0.630612584	1.746614452	2.04
GS027	25	1	14.75822167	524.838623	100.88231	0.192215865	0.38045323	0.59097534	5	4	4		0.004797		0.141374859	0.198642036	0.340016896	3.093333333
GS028	25	1	16.49901	565.8191528	110.69275	0.195632738	0.16034479	0.63439913	6	3	3				0.568356902	0.949409377	1.517766279	0.68
GS029	25	1	14.91429167	527.2296143	141.00671	0.267448387	0.62565642	0.77734344	1	1	1				0.064222747	0.194487728	0.258710475	89.33333333
GS030	25	1	16.43812833	566.211731	74.36018	0.131329282	0.16507527	0.36385412	5	6	6				0.322322313	0.201654376	0.523976688	1.386666667
HB001	25	2	15.21558167	542.7503662	419.3202	0.77258391	0.98686877	0.33099746	43	6	6	0.033465463	0.043101114	0.076566577	1.757654018	0.664039478	2.421693496	11.60028133
HB002	25	2	15.25017833	543.5455933	420.8181	0.774209386	2.76681884	0.5599464	61	5	5	0.054206252	0.033263848	0.0874701	0.711596441	0.326746665	1.038343106	3.8
HB003	25	2	15.21558167	542.7503662	419.3202	0.77258391	1.47801237	0.26560467	40	4	4	0.077047246	0.098839381	0.175886627	0.16795526	0.144559796	0.312515056	10.64875867
HB004	25	2	13.55942	506.1477661	393.2504	0.776947813	1.1478223	0.23372407	56	4	4	0.073469928	0.230229884	0.303699812	0.635339801	0.271358309	0.90669811	15.96903333
HB005	25	2	13.55942	506.1477661	393.2504	0.776947813			33	5	5	0.036116922	0.159127176	0.195244098	0.643014026	0.252969212	0.895983238	14.15841733
HB006	25	2	15.97122833	555.5931396	372.4762	0.670411806	0.81524563	0.50258122	36	8	8	0.041226186	0.165417424	0.20664361	0.569053067	0.266027986	0.835081053	26.05333333
HB007	25	2	17.129695	586.6625366	374.8147	0.638893191	1.12563709	0.46841709	20	4	4	0.032192105	0.054518781	0.086710886	0.73698445	0.259176877	0.996161327	4.495197519
HB008	25	2	16.15604	562.6162109	371.3079	0.659966586	1.34647891	0.87312923	39	6	6	0.074433696	0.085547258	0.159980954	0.578114233	0.216633997	0.79474823	22.91338835
HB009	25	2	14.16244333	518.2058716	381.3718	0.735946505	2.108055894	0.595044538	30	3	3	0.039511584	0.049258807	0.088770391				2.608230667
HB010	25	2	14.60845167	527.3034058	395.615	0.750260658			46	2	2	0.028310254	0.073122028	0.101432282	0.828411308	0.345619305	1.174030613	1.914297333
HB011	25	2	15.66864833	551.8538818	382.602	0.693303087	0.979520013	0.582443506	12	3	3	0.023906612	0.030249133	0.054155745
HB012	25	2	14.19585833	518.3729858	397.2338	0.766308837	1.06945335	0.58246553	41	2	2	0.032567592	0.064941968	0.09750956	1.11683135	0.363117285	1.479948635
HB013	25	2	14.373835	522.3113403	395.2589	0.756749604	0.662381268	0.686236679	26	1	1	0.044147306	0.121161083	0.16530839
HB014	25	2	15.61820333	549.086853	395.7739	0.720785606	1.33558864	0.47244516	34	1	1	0.0089	0.059350666	0.068250666	0.914040824	0.493861473	1.407902297
HB015	25	2	12.92395833	491.2624817	374.627	0.762580115	5.84497538	1.23601734	42	2	2	0.041632436	0.091232802	0.132865238	0.457954391	0.322755222	0.780709613	23.98192667
HB016	25	2	15.05056833	535.7875366	397.9285	0.742698314			30	3	3	0.042535131	0.074475852	0.117010983	0.124422956	0.144374294	0.26879725
HB017	25	2	13.259905	500.9237671	379.0968	0.756795395	3.13649759	0.57476623	43	6	6	0.013690006	0.047823105	0.061513111	2.142299956	0.755134713	2.897434669	13.50701333
HB018	25	2	13.259905	500.9203186	379.0968	0.756800605	1.30922337	0.19323106				0.022351158	0.054606183	0.076957341	1.046616328	0.821938689	1.868555017
HB019	25	2	15.74617333	555.6991577	435.3744	0.783471405	4.06479836	0.5296875	42	6	6	0.082528363	0.152717391	0.235245754	1.920923872	0.496111567	2.417035439	18.77753333
HB020	25	2	16.51779	574.677124	434.4552	0.755998772				1	1	0.012002315	0.05153988	0.063542195	0.703814928	0.417476206	1.121291134	8.666666667
HB021	25	2	16.78076833	578.9102173	468.0514	0.8085043			21	8	8	0.04529901	0.054022608	0.099321618	0.755373439	0.41479581	1.170169249	5.438639488
HB022	25	2	19.07168667	641.1278076	491.445	0.76653203			36	11	11	0.00514083	0.080597094	0.085737924	1.67727906	0.572596389	2.249875449	23.23078327
HB023	25	2	15.61684167	548.3848877	373.6438	0.681353204	0.85580193	0.53601109	20	1	1	0.045673289	0.067524282	0.11319757	0.25153629	0.260503852	0.512040142	0.76
HB024	25	2	15.05056833	535.7875366	397.9285	0.742698314	1.88616847	0.46195413	36	4	4	0.013807526	0.068973528	0.082781054	1.489988014	0.433606782	1.923594796	35.8245
HB025	25								60	2	2							4.013333333
HB030	25	2	11.46680333	463.2940979	374.6446	0.808653945	0.82236467	0.17067859	23	3	3	0.069577352	0.375038108	0.444615461	0.558394238	0.506721976	1.065116214	0.36
HB031	25	2	13.90514167	509.477417	363.2579	0.713000985	1.92052338	0.41700478	41	7	7	0.050648252	0.165178318	0.215826571	1.089198505	0.515914028	1.605112533	30.48675467
HB032	25	2	12.51387	482.8942871	374.9938	0.776554641	3.69298468	0.70263863	37	5	5	0.064954002	0.088291327	0.153245329	0.277776922	0.231856889	0.509633811	8.294135557
HB033	25	3	12.91915	487.8855286	406.8934	0.833993583	1.6968406	0.55874197	20	8	8	0.027895412	0.046362506	0.074257918	1.227709673	0.483557372	1.711267044	24.061676
HB034	25	3	12.91915	487.8837585	406.8934	0.833996609	2.75757254	0.61506733	41	3	3	0.046847113	0.109872782	0.156719895	0.426825953	0.3658704	0.792696352	13.674556
HB035	25	2	14.72357333	525.9428101	386.6547	0.735164913	1.93627711	0.50254363	39	7	7	0.015130538	0.087849579	0.102980117	1.234806949	0.678990302	1.913797251	19.95162933
HB036	25	2	13.34379667	496.1070557	402.9427	0.81220917	1.56301247	0.54937475	61	9	9	0.035853016	0.118838378	0.154691395	0.792545465	0.348527732	1.141073197	14.88496267
HB037	25	2	18.9615	630.6539917	418.0957	0.662955766	1.11788933	1.46316179	44	6	6	0.044325658	0.159507732	0.20383339	1.210875686	0.283353583	1.494229269	4.79641156
HB038	25	2	16.51685167	566.1100464	407.6866	0.720154328	1.19057044	0.38735125	24	6	6	0.103243419	0.231115429	0.334358848	0.497051196	0.188015944	0.68506714	5.348623621
HB039	25	2	19.94293333	659.8884277	428.0852	0.648723605	0.76496923	1.28594347	14	5	5	0.007320261	0.532388807	0.539709068	0.52309691	0.239265308	0.762362218	3.262960689
HB040	25	2	19.05085	631.8590698	438.1218	0.693385315	1.19965455	3.1352707	21	3	3	0.157261464	0.071011105	0.228272569	0.617514505	0.134141096	0.751655602	4.935355731
HB041	25	2	19.34033333	639.6932373	431.9618	0.675263978	1.59145634	2.50996207	21	3	3	0.034802574	0.045934721	0.080737295	0.450852968	0.172705783	0.62355875	3.552697071
HB042	25	1	21.66038333	714.6960449	443.2078	0.620134676	1.75088072	0.58128477	21	7	7		0.495421165		0.141311461	0.090214333	0.231525794	3.077284352
HB043	25	2	20.85863333	683.2969971	445.8484	0.65249577	2.63308705	0.6850435	9	7	7	0.040167601	0.128011025	0.168178626	0.741825872	0.097161303	0.838987175	2.109999684
HB044	25	2	21.21705	695.2594604	448.8594	0.645599845	1.16506862	0.22144894	13	2	2	0.015743078	0.211895366	0.227638444	0.449022621	0.167638471	0.616661091	1.524464857
HB045	25	1	21.67376667	711.8648071	443.8199	0.623460937	2.32166858	0.5390284	19	6	6	0.102533334	0.143217099	0.245750433	0.151960019	0.117584406	0.269544425	3.577358481
HB046	25	2	19.67431667	642.2210083	448.7222	0.698703708	0.8830215	0.92230987	27	6	6	0.097094086	0.160804706	0.257898792	0.071390632	0.152630675	0.224021307	3.083842007
HB047	25	2	18.95165	619.692749	465.2671	0.750802879	1.39218591	1.23163795	28	4	4	0.188650759	0.346990589	0.535641348	0.385815087	0.404927017	0.790742104	3.193116532
HB048	25	2	20.28323333	658.7878418	456.1838	0.692459349	3.13883677	0.73539688	15	8	8		0.396286225		0.387542642	0.25248205	0.640024691	2.92033018
HB049	25	2	17.91993833	608.2511597	489.0184	0.803974464	2.27068043	0.65407657	12	6	6		0.160148804		0.883669206	0.146115617	1.029784824	5.656912951
HB050	25	3	17.850995	604.4361572	544.1131	0.900199456	2.16638474	0.39288557	37	13	13	0.026955073	0.118143998	0.145099071	1.640785437	0.295606056	1.936391492	8.415022919
HB051	25	3	17.47079	593.9228516	548.2827	0.923154747	1.46137924	0.33704762	48	12	12	0.017094801	0.093745904	0.110840705	0.427266265	0.128722094	0.555988358	15.31274815
HB052	25	3	16.93885667	579.5159302	579.6008	1.00014645	3.19332307	0.97670679	22	5	5	0.015325223	0.038490411	0.053815633	4.377382589	1.444812758	5.822195347	7.862267649
HB053	25	3	19.16349833	641.9694824	646.7313	1.007417514	1.52195579	0.88953634	38	4	4	0.041524754	0.074268575	0.115793329	1.265340031	0.312428678	1.577768709	2.812724636
HB054	25	3	18.67368	627.2894897	612.9437	0.977130512	1.8472904	0.60963259	17	6	6	0.143841667	0.112027783	0.25586945	0.494087331	0.11974039	0.613827721	6.893070715
HB055	25	3	18.015075	608.8598633	579.7884	0.95225262	2.43448225	0.41984083	18	7	7	0.002788889	0.009529304	0.012318193	2.727047617	0.779658257	3.506705874	9.971976255
HB056	25	3	17.74004167	601.9990234	571.437	0.949232437	2.44749013	0.48763484	15	5	5	0.063946093	0.125882148	0.18982824	0.51967648	0.43346579	0.95314227	6.814471451
HB057	25	3	17.23585333	592.2731934	526.606	0.889126852	2.97420606	0.8210867	67	7	7	0.021591906	0.080927047	0.102518953	0.553156949	0.489233893	1.042390842	2.119110667
HB058	25	3	17.23585333	592.2711182	526.606	0.889129967	2.59822653	0.60893136	46	4	4	0.015556574	0.048764647	0.064321221	0.747176561	0.428468706	1.175645267	13.10300947
HEN001	25	3	20.05728333	640.0192871	567.228	0.886267041	0.89691059	0.24021752	7	4	4	0.172020445	0.266282659	0.438303103	0.590451164	0.961559442	1.552010605	0.946462667
HEN002	25	3	20.29441667	648.1790771	549.4443	0.847673613	1.01866598	0.3386085	9	4	4	0.07705419	0.102932091	0.179986281	2.444394016	3.112799438	5.557193453	1.053333333
HEN003	25	2	20.94623333	670.1587524	533.6409	0.796290279	0.61536238	1.03246897	13	6	6	0.0574	0.06734	0.12474	1.077854882	1.121287185	2.199142066	1.866666667
HEN004	25	3	20.7597	661.9171753	584.5407	0.883102481	0.87263718	0.71156368	8	4	4	0.165191375	0.084879335	0.25007071	0.462555373	0.410477434	0.873032807	1.506666667
HEN005	25	3	20.28281667	646.2994385	591.3231	0.914936738	2.47974753	0.63506309	6	4	4	0.06198	0.062283908	0.124263908	1.309653628	0.924550568	2.234204197	0.8
HEN006	25	2	22.03876667	712.017395	493.0637	0.692488278	0.49217455	0.46742655	8	2	2	0.141433939	0.207805608	0.349239547	0.976219576	0.683406391	1.659625967	0.586666667
HEN007	25	3	19.77866667	628.704834	619.7046	0.985684484	0.79014281	0.61143772	10	1	1	0.078746667	0.07530575	0.154052416	0.647144339	0.456716052	1.103860391	0.786666667
HEN008	25	3	20.42106667	649.5300293	594.2646	0.914914743	0.42977115	0.61686001	11	3	3	0.280919271	0.166465005	0.447384277	0.894874722	1.523957279	2.418832001	1.226666667
HEN009	25	3	20.6133	656.0061035	593.4985	0.904714906	3.20258713	0.91516295	7	3	3	0.083703001	0.042587527	0.126290528	1.168423546	1.171101499	2.339525046	0.773333333
HEN010	25	2	20.23926667	648.4331665	509.797	0.786198218	0.8309173	0.55067737	10	3	3	0.095032844	0.150235113	0.245267957	0.812701316	0.871994448	1.684695764	1.893333333
HEN011	25	3	19.19753333	614.7189331	521.1727	0.847822756	0.99803147	0.46192459	6	5	5	0.045536197	0.041341915	0.086878112	0.557699032	0.714130455	1.271829487	2.413333333
HEN012	25	2	20.00325	638.9328003	524.0512	0.820197679	1.84516208	0.4183055	6	2	2	0.100152226	0.154112569	0.254264795	2.357905923	1.753516478	4.111422401	1.173333333
HEN013	25	2	20.02188333	638.520813	522.6668	0.818558752	1.84194958	0.85236806	9	4	4	0.019721447	0.030953432	0.050674879	0.320482047	0.73033166	1.050813707	1.533333333
HEN014	25	3	18.15826667	581.6829834	703.6059	1.209603719	0.2787674	2.1738306	8	1	1	0.097024209	0.030001979	0.127026188	0.027800064	0.091701321	0.119501385	1.453333333
HEN015	25	3	16.84523	552.2373657	663.495	1.201467052	0.37207357	0.37751707	9	1	1	0.066105948	0.062557399	0.128663347	0.070597447	0.718359926	0.788957373	0.866666667
HEN016	25	3	19.6794	628.3563843	558.6175	0.889013805	0.80348409	0.36241912	6	3	3	0.053966404	0.064924183	0.118890587	0.888195215	0.684286035	1.57248125	1.253333333
HEN017	25	2	21.46953333	694.9918213	483.1784	0.695228901	1.62955583	0.44814306	7	3	3	0.066869286	0.055226636	0.122095922	0.667678875	0.372768125	1.040447	2.226666667
HEN018	25	2	22.59088333	735.78302	522.0836	0.709561903	2.5307008	0.94332807	9	3	3	0.027102388	0.02057805	0.047680438	0.558115913	1.069155557	1.62727147	0.68
HEN019	25	2	21.10211667	683.965332	472.6415	0.691031369	1.97399745	0.69922385	6	2	2	0.023948518	0.035123425	0.059071943	0.474142545	0.358341314	0.83248386	1.773333333
HEN020	25	3	16.28101	548.5262451	498.3075	0.908447872	1.38666867	0.40781964	9	1	1	0.013925749	0.014142097	0.028067845	0.760669285	1.039560788	1.800230073	0.786666667
HEN021	25	2	21.39913333	695.3271484	469.3292	0.67497609	2.14397592	0.59503951	8	2	2	0.00634	0.01711641	0.02345641	0.318543959	0.215542452	0.534086411	1.426666667
HEN022	25	2	20.32118333	656.3962402	484.2742	0.73777723	2.25588561	0.45412251	10	2	2	0.007340201	0.013151354	0.020491555	0.470138396	0.263517389	0.733655785	1.4
HEN023	25	2	21.3645	692.2754517	477.6302	0.689942419	1.52793708	0.42976108	10	2	2	0.03426512	0.024977647	0.059242767	0.252527367	0.735879773	0.988407141	1.466666667
HEN024	25	2	20.80103333	672.9896851	476.3076	0.707748738	1.70677637	0.58710029	11	2	2	0.017859954	0.01412	0.031979954	0.229489198	0.713713994	0.943203192	1.373333333
HEN025	25	2	20.7741	671.6206665	484.5855	0.72151666	1.3018081	0.39311425	11	2	2	0.043360709	0.014	0.057360709	0.216132726	0.227376434	0.44350916	1.28
HEN026	25	2	21.4447	694.9190674	483.5933	0.695898735	2.70429452	0.49566303	7	2	2	0.04752025	0.030147857	0.077668108	0.853492759	0.721711169	1.575203928	0.733333333
HEN027	25	2	21.57955	699.508728	484.5128	0.692647255	1.9172492	0.55098747	4	2	2	0.04705235	0.045341149	0.092393499	0.343054105	1.228728631	1.571782736	0.52
HEN028	25	2	21.71973333	704.4522095	477.773	0.67821918	1.56664391	0.39496721	8	3	3	0.040918639	0.043752332	0.084670971	0.44933859	0.65440234	1.10374093	0.773333333
HEN029	25	2	20.24491667	653.3179932	486.9541	0.745355409	1.92132958	0.50915815	8	2	2	0.021323005	0.028917979	0.050240983	0.191847224	0.343474693	0.535321917	1.026666667
HEN030	25	3	18.94835	612.758606	519.1256	0.847194303	4.2632626	0.61769875	8	2	2	0.05828712	0.122256049	0.180543169	0.339755251	0.342985034	0.682740285	0.72
HEN031	25	2	22.07575	716.0308228	483.8944	0.675801075	2.20090315	0.57442185	12	3	3	0.017766661	0.018046079	0.03581274	0.201652865	0.437119483	0.638772348	1.266666667
HLJ003	25	3	13.57395833	512.9863892	463.3363	0.903213633	0.92504365	0.60076461	16	5	5	0.060004097	0.376351616	0.436355713	0.121746906	0.161910994	0.2836579	3.944482881
HLJ004	25	3	14.63945167	539.4016724	481.6033	0.89284725	2.588359483	1.202425494	14	3	3	0.136997698	0.563042226	0.700039924				2.173473713
HLJ005	25	3	15.53702	564.0332642	470.9166	0.834909269	2.68814716	1.41077212	21	3	3	0.0746	0.504287626	0.578887626	0.461510029	0.396300792	0.857810821	16.32945868
HLJ006	25	3	14.71138167	543.718689	462.2404	0.850146242	1.81812895	0.81326938	18	7	7	0.090910124	0.544204219	0.635114343	0.227548027	0.179219508	0.406767535	8.374667639
IM001	25	2	14.67482833	529.4459229	356.0291	0.672456024	1.29406876	0.28126189	29	6	6	0.011538333	0.060616667	0.072155	0.654373071	0.451534797	1.105907868	1.453333333
IM002	25	2	14.77252833	531.6517944	357.8206	0.673035629	0.90841092	0.32663435	21	7	7	0.007698333	0.083403333	0.091101667	0.624772396	0.265230271	0.890002668	0.826666667
IM003	25	1	15.71094833	553.3745117	326.7921	0.590544185	1.70515794	0.40796736	27	4	4	0.027883611	0.11478	0.142663611	0.087257514	0.040118238	0.127375751	0.28
IM004	100	2	12.207835	479.1463318	348.5992	0.727542249	0.42693084	0.12786317	32	1	0.678302164	0.02971	0.106543333	0.136253333	0.045100954	0.02838552	0.073486474	0.226666667
IM005	25	2	15.86327667	560.835144	461.9938	0.823760431	1.48362864	0.38568968	55	2	2	0.044951667	0.09769	0.142641667	5.52131549	3.97498203	9.49629752	0.413333333
IM006	25	3	15.77795	557.541748	476.8387	0.855252009	2.76567203	0.50121654	59	13	13	0.031838889	0.128473333	0.160312222	0.850176447	0.514586436	1.364762883	3.495568681
IM007	25	2	17.75934667	608.869812	452.1572	0.742617208	1.42011101	0.29346745	14	1	1	0.024265556	0.029948333	0.054213889	0.104905475	0.108928004	0.213833479	1.613333333
IM008	25	2	14.86667	540.9678345	390.4412	0.721745685	1.05314135	0.22829443	14	4	4	0.035393333	0.05953	0.094923333	0.083741922	0.052678318	0.136420241	0.453333333
IM009	25	2	14.395185	531.2794189	370.4874	0.69734943	2.1211562	0.36264769	31	5	5	0.016681667	0.07992	0.096601667	0.524559557	0.547121137	1.071680694	4.84
IM011	25	2	13.51008333	502.4995117	354.183	0.704842476	1.28835384	0.45174788	40	5	5	0.023887778	0.240683333	0.264571111	0.220040786	0.108626648	0.328667434	3.106666667
IM012	100	1	17.77182	608.1396484	194.2368	0.319395061	0.34887483	0.27068379	16	4	2.713208655	0.011506667	0.1147	0.126206667	0.030385817	0.018872684	0.049258502	0.223333333
IM013	25	1	14.612465	529.6605835	151.0255	0.285136377	0.77448971	0.43792232	8	2	2	0.003735			0.019204737	0.016052571	0.035257308	0.733333333
IM014	100	1	17.99977	621.8936157	69.06864	0.111061825	0.13553972	0.12202541	6	6	4.069812982	0.00527	0.046493333	0.051763333	0.021814301	0.01753472	0.039349021	0.213333333
IM015	25	1	17.658665	602.3831787	151.2664	0.251113254	0.26528351	0.2296589	12	6	6	0.000459444	0.004043333	0.004502778	0.029320617	0.018669904	0.04799052	4
IM016	25	1	17.58428667	599.8439941	169.831	0.283125282	0.32757315	0.20984687	13	4	4	0.001014167	0.005273333	0.0062875	0.041543462	0.013769938	0.0553134	3.12
IM017	100	1	18.52099667	625.7230835	130.73618	0.208936163	0.18375185	0.20167863	0	3	2.034906491	0	0	0	0.012151349	0.008004359	0.020155707	0.066666667
IM020	25	1	16.82469	577.8018799	340.2164	0.588811515	0.40707332	0.32504097	28	2	2	0.039435927	0.103436667	0.142872593	0.127243981	0.079867115	0.207111096	0.533333333
IM021	100	1	16.44403333	565.7435913	330.0837	0.583451063	0.1209651	0.24462875	9	1	0.678302164	0.004497778	0.04903	0.053527778	0.025009636	0.02678794	0.051797575	0.17
IM022	100	1	16.958415	576.7359619	300.6019	0.52121234	0.05182767	0.2210072	5	1	0.678302164	0.012721523	0.01534	0.028061523	0.01656651	0.019035096	0.035601606	0.043333333
IM023	25	1	17.56743167	593.8991089	228.8985	0.385416473	0.167488763	0.392476337	25			0.015090375	0.11417	0.129260375
IM024	25	1	18.01171167	605.9730225	186.2477	0.307353122	0.53218024	0.238607525	23	2	2	0.045612222	0.093586667	0.139198889
IM025	25	1	16.8355	570.8832397	194.6942	0.341040315	0.624961331	0.288200444	14	1	1	0.025924444	0.036063333	0.061987778
IM026	25	1	17.86879167	595.5661621	166.84704	0.280148623	0.315306995	0.254316059	14			0.012922778	0.00536	0.018282778
IM027	25	1	17.92118833	597.3690796	163.89584	0.274362778	0.30388697	0.17879452	22	5	5	0.02059997	0.102157695	0.122757665	0.106838845	0.038537853	0.145376698	1.88
IM028	100	1	18.25129333	613.6043091	145.9452	0.237849047	0.25490823	0.26116403	11	2	1.356604327	0.00941	0.00107	0.01048	0.032576311	0.016350915	0.048927226	0.336666667
IM029	100	1	19.35095667	650.1796265	111.21373	0.171050777	0.23011182	0.16054248	3	2	1.356604327	8.33E-06	0.03262	0.032628333	0.008926129	0.005033367	0.013959496	0.04
IM030	25	1	15.98362667	557.1199341	128.23609	0.230176811	0.25166772	0.23008196	16	3	3	0.002159444	0.00788	0.010039444	0.039159537	0.022956015	0.062115552	1.746666667
IM031	100	1	16.68506667	575.7070923	105.11439	0.182583108	0.1785649	0.18378956	2	3	2.034906491	0.000552778	0.000306667	0.000859444	0.031821382	0.015643444	0.047464826	0.23
IM032	100	1	18.26851167	614.7278442	102.22958	0.166300552	0.21348747	0.29476471	10	5	3.391510819	0.000521111	0.000263333	0.000784444	0.009353976	0.005626892	0.014980868	0.263333333
IM033	100	1	18.347415	617.5650024	98.64863	0.159738051	0.17053582	0.17157749	7	3	2.034906491	0.00097	0.00135	0.00232	0.037571681	0.031232412	0.068804093	0.076666667
IM034	100	1	19.82811	677.6281128	29.65196539	0.043758464	0.16995503	0.35250342	0	2	1.356604327	0	0	0	0.010648086	0.00519575	0.015843835	0.17
IM035	100	1	17.781875	610.4697266	66.4369	0.108829148	0.1469371	0.23155951	2	1	0.678302164		0.01005		0.026890844	0.011963952	0.038854796	0.47
IM036	100	1	16.66228	578.0695801	90.81281	0.157096677	0.18889755	0.24371693	6	5	3.391510819	6.70E-05	0.000454042	0.000521013	0.013494815	0.007103108	0.020597923	0.483333333
IM037	100	1	18.08610833	620.2996216	125.74431	0.202715439	0.13598524	0.26390221	8	1	0.678302164	0.009645	0.00371	0.013355	0.092698648	0.055104251	0.1478029	0.063333333
IM038	100	1	17.66126167	608.3710327	168.70038	0.277298509	0.18745459	0.44647062	14	1	0.678302164	0.037106667	0.029636667	0.066743333	0.023908925	0.014992711	0.038901635	0.093333333
IM039	100	1	16.96060167	593.6211548	124.92376	0.210443578	0.23138385	0.15949162	16	4	2.713208655	0.009338333	0.17226	0.181598333	0.041907584	0.025585063	0.067492647	0.536666667
IM040	25	1	15.554175	555.7404175	214.2105	0.385450641	0.40878463	0.12494281	32	2	2	0.032152778	0.255886667	0.288039444	0.080183725	0.044931034	0.125114759	3.093333333
IM041	25	1	15.46417833	559.5651855	204.9881	0.366334621	1.14978891	0.67167028	12	2	2	0.028561449	0.096603333	0.125164782	0.06283368	0.027878802	0.090712482	3.866666667
IM042	100	1	14.42106833	533.9316406	222.3599	0.416457619	0.61485444	0.19888393	29	2	1.356604327	0.146213898	0.234013333	0.380227232	0.022116213	0.011392263	0.033508476	0.366666667
IM043	25	1	12.54554667	488.6848145	305.1745	0.624481242	0.52278213	0.11970316	42	4	4	0.02737739	0.247783333	0.275160723	0.121677611	0.079415688	0.201093298	1.16
IM044	25	2	11.883185	472.4813538	350.268	0.741337192	1.62704383	0.30440082	38	1	1	0.05992431	0.157696667	0.217620977	0.09031275	0.059034354	0.149347104	0.786666667
IM045	100	2	13.09433167	498.0891418	319.8726	0.642199504	0.49908582	0.14080448	24	1	0.678302164	0.046097321	0.11897	0.165067321	0.076410156	0.048992448	0.125402604	0.156666667
IM046	25	1	13.62943667	510.1102905	303.9309	0.595814093	1.07578717	0.25394785	30	1	1	0.039495478	0.15731	0.196805478	0.11311171	0.07173038	0.18484209	0.6
IM047	25	1	14.10717167	520.1025391	292.5765	0.562536189	1.23567914	0.29366781	33	1	1	0.043998889	0.113886667	0.157885556	0.105464784	0.0684802	0.173944984	1
IM048	25	2	13.36345667	498.7995605	375.7546	0.753317825	1.50674325	0.45850406	28	3	3	0.026943889	0.229626667	0.256570556	0.450285409	0.674642642	1.124928051	1.96
IM049	25	2	13.44056667	501.9872131	357.4254	0.712020925	1.64805474	0.55417696	33	2	2	0.042403743	0.242393333	0.284797076	0.177682612	0.2528461	0.430528712	1.28
IM050	25	2	12.66980667	486.0149231	336.0808	0.691503047	3.077372	0.60720916	28	2	2	0.02091	0.22336	0.24427	0.185978667	0.366733424	0.552712092	2.613333333
IM051	25	1	16.375725	570.2212524	278.0235	0.48757127	0.88005146	0.75972885	46	4	4	0.043996667	0.169053333	0.21305	0.176077769	0.068947664	0.245025434	0.453333333
IM052	100	2	13.94385167	512.3292236	348.3203	0.679875916			11	5	3.391510819	0.092373646	0.052878333	0.145251979	0.013471427	0.009965594	0.023437021	0.143333333
IM053	100	2	11.68206333	465.7972107	366.0682	0.785896076			54	1	0.678302164	0.060780378	0.105793333	0.166573711	0.028616462	0.016476884	0.045093346	0.71
IM054	100	1	15.76287833	561.8004761	201.4924	0.358654733			27	5	3.391510819	0.01523	0.059828333	0.075058333	0.054332415	0.009007021	0.063339436	0.436666667
IM055	100	2	16.842115	585.1176758	467.3091	0.79865832			9	5	3.391510819	0.014923333	0.041415	0.056338333	0.03786465	0.031668973	0.069533623	0.96
IM056	100	1	16.43608333	579.8991089	345.0522	0.59502109			12	4	2.713208655	0.02545	0.023151667	0.048601667	0.111834985	0.07178021	0.183615195	0.596666667
IM057	100	3	12.32769	486.2256165	441.8083	0.908648753			30	3	2.034906491	0.052532907	0.330365	0.382897907	0.353205266	0.205393636	0.558598902	0.353333333
IM058	100	3	13.18239333	505.8407898	472.476	0.934040927			14	5	3.391510819	0.041471038	0.04716	0.088631038	0.005237624	0.003944137	0.009181761	0.503333333
IM059	100	2	14.814105	550.3487549	425.9158	0.773901633			47	5	3.391510819	0.050263333	0.101448333	0.151711667	0.041354474	0.014032126	0.0553866	0.27
IM060	100								13	2	1.356604327							0.166666667
IM061	100	2	15.52763167	572.5905762	395.5242	0.690762678			57	3	2.034906491	0.009983333	0.01116	0.021143333	0.440315616	0.455280325	0.895595941	0.313333333
IM062	100	3	14.36527167	546.069397	478.5194	0.876297779			63	3	2.034906491	0.051423333	0.097951667	0.149375	0.414130675	0.092377532	0.506508207	0.216666667
IM063	100	2	15.57351833	559.3113403	386.6836	0.691356624			10	2	1.356604327	0.038778333	0.045321667	0.0841	0.049325523	0.029579277	0.0789048	0.053333333
JL001	25	3	13.79320333	512.6935425	663.2395	1.293637319	1.59695084	0.53047769	39	12	12	0.030810318	0.141487633	0.172297951	0.077960141	0.188818074	0.266778215	2.02
JL002	25	3	13.78713667	512.5048828	663.3563	1.294341424	0.57085041	0.3639493	30	6	6	0.022325833	0.0471163	0.069442133	0.064360379	0.057861272	0.12222165	37.4
JL003	25	3	14.18074667	521.7717896	611.0245	1.171056987	0.58715264	0.43251825	40	8	8	0.038513868	0.137926633	0.176440501	0.128851381	0.152212083	0.281063465	8.84
JL004	25	3	11.37263	460.6628113	810.283	1.758950321	0.36902546	0.27945536	12	10	10	0.027015588	0.300665305	0.327680893	0.023040978	0.048820372	0.07186135	4.6
JL005	25	3	13.9058	515.4968872	592.4469	1.149273477	0.39812278	1.3389193	19	7	7	0.013518333	0.012686667	0.026205	0.038795121	0.091852561	0.130647681	2.33
JL006	25	3	14.16598	521.3881226	602.5009	1.155570819	0.26299622	0.38221288	22	9	9	0.06613513	0.386471661	0.452606791	0.032019927	0.073337334	0.105357261	2.46
JL007	25	3	14.02413167	518.0192261	631.842	1.219726929	0.92964708	0.48637549	34	13	13	0.054407105	0.22667156	0.281078665	0.29728163	0.491583391	0.788865021	8.19
JL008	25	3	14.97403833	541.5505981	552.7876	1.02074968	1.3912992	0.47721273	39	7	7	0.024254	0.088189487	0.112443487	0.297903473	0.571000645	0.868904118	4.82
JL009	25	3	14.37901	527.0562744	508.4468	0.964691675	1.31668117	0.34650992	32	5	5	0.059140279	0.223169032	0.282309311	0.12404137	0.182416234	0.306457604	3.7
JL010	25	3	15.25406	547.7852783	545.7446	0.996274675	0.73155855	0.44964064	31	2	2	0.072337418	0.13661548	0.208952898	0.527379379	0.847104071	1.37448345	12.68
JL011	25	3	14.806065	537.7099609	539.1459	1.002670471	1.25326378	0.55487754	25	8	8	0.041033525	0.172342214	0.21337574	0.212501173	0.333364442	0.545865614	9.54
JL012	25	3	14.79708667	537.0209961	565.4611	1.052959017	0.50005101	0.18407957	29	8	8	0.076393015	0.343670295	0.42006331	0.244668668	0.443127204	0.687795873	8.14
JL013	25	3	14.69970667	535.2489624	556.6717	1.040023875	1.36333786	0.45757084	32	13	13	0.043966181	0.168092632	0.212058813	0.239798539	0.418906513	0.658705052	8.48
JL014	25	3	14.16075667	523.7589111	560.0713	1.06933035	4.27178915	1.21104622	27	2	2	0.067965718	0.25909319	0.327058908	0.418114037	0.587951424	1.006065461	8.73
JL015	25	3	14.19069167	524.0709839	570.4496	1.088496821	2.83269379	0.67214905	36	8	8	0.078571348	0.402515532	0.481086881	0.33373782	0.542913162	0.876650983	6.21
JL016	25	3	14.794775	539.7578125	561.868	1.040963163	1.98417526	0.5256766	14	5	5	0.037526057	0.30295931	0.340485367	0.261954576	0.388265656	0.650220233	8.87
JL017	25	3	14.24233667	525.340332	564.8979	1.075298936	0.94187781	0.38407732	31	4	4	0.063374089	0.169622425	0.232996515	0.694902765	1.083208931	1.778111696	13.02
JL018	25	3	14.33230167	528.2949219	566.8447	1.072970185	1.80670012	0.46546193	38	18	18	0.04954405	0.126500634	0.176044685	0.3198396	0.538344074	0.858183674	9.52
JL019	25	3	14.000215	520.1071777	561.63	1.079835126	2.42555679	1.58424369	34	4	4	0.059761021	0.189154596	0.248915617	0.507964432	0.775896854	1.283861286	10.35
JL020	25	3	14.613185	534.7559814	558.1129	1.043677714	1.98099195	0.75745545	28	3	3	0.087505934	0.279377089	0.366883024	0.283124846	0.42224785	0.705372696	7.36
JL021	25	3	15.23251	550.6452637	585.3169	1.062965467	2.28152795	0.64690724	35	8	8	0.065710565	0.113851136	0.179561701	0.32972762	0.485778794	0.815506414	8.05
JL022	25	3	15.61414333	560.0707397	584.9005	1.044333257	1.3012359	0.44877844	38	9	9	0.047181019	0.27474279	0.321923809	0.107421112	0.126481837	0.233902949	8.57
JL023	25	3	15.28299	552.2904053	582.4961	1.054691688	2.30094834	0.66361971	28	13	13	0.029485905	0.155883703	0.185369608	0.200973943	0.34048542	0.541459363	6.74
JL024	25	3	15.75144333	564.3269043	576.0842	1.020834193	1.73003461	0.44483681	20	12	12	0.016896582	0.019463333	0.036359915	0.633127054	1.015578753	1.648705807	23.22
JL025	25	3	15.87046667	565.2368164	607.5328	1.074828784	1.29106034	0.25797262	27	16	16	0.024743333	0.071423171	0.096166504	0.163046937	0.284525765	0.447572702	8.29
JL026	25	3	15.37298667	554.543396	579.8927	1.045712029	1.31350233	0.4913427	24	18	18	0.042454695	0.086063374	0.128518069	0.300038815	0.480620806	0.780659621	11.89
JL027	25	3	13.908355	515.291687	645.8647	1.253396312	1.41412067	0.39783148	29	15	15	0.064909468	0.526514748	0.591424216	0.032250283	0.056886013	0.089136296	10.21
JL028	25	3	13.908355	515.2921143	645.8647	1.253395273	2.0692682	0.56466051	30	11	11	0.057834124	0.656586097	0.714420221	0.025975725	0.050853528	0.076829253	7.72
JL029	25	3	12.58222167	485.9345703	792.4765	1.630829639	3.50036719	0.50015621	12	10	10	0.085161719	0.227107537	0.312269256	0.088873817	0.195348107	0.284221924	11.18
JL030	25	3	13.86839167	514.3773193	645.8647	1.255624375	1.70113923	0.42404431	16	16	16	0.033576667	0.142010316	0.175586982	0.069242826	0.127027997	0.196270823	12.75
JL031	25	3	13.86839167	514.3641357	645.8647	1.255656558	1.39928977	0.37460816	20	15	15	0.118822573	0.743283662	0.862106236	0.089230411	0.180615215	0.269845626	7.29
JL032	25	3	13.86839167	514.3718262	645.8647	1.255637784	1.65838054	0.41221251	24	14	14	0.042708333	0.364052886	0.40676122	0.058685921	0.094294184	0.152980105	10.59
JL033	25	3	13.83056333	513.5758057	655.695	1.276724863	3.58703868	0.83817572	33	16	16	0.050643149	0.306430214	0.357073363	0.054895975	0.119312416	0.174208391	6.7
JL034	25	3	14.06847667	519.0418091	631.842	1.217323901	1.15451132	0.39566652	27	36	36	0.036701667	0.646059245	0.682760912	0.05475656	0.124600682	0.179357242	6.49
JL035	25	3	13.79441	512.7521973	627.424	1.223639808	2.47354986	0.54863505	16	27	27	0.06980339	0.324484822	0.394288212	0.079710832	0.162059621	0.241770453	9.29
JL036	25	3	14.60213833	530.4384766	681.2481	1.284311245	3.66591446	1.05469537	25	4	4	0.094410769	0.195303837	0.289714606	0.223604988	0.576035879	0.799640867	5.92
JL037	25	3	15.307615	547.3312988	669.4566	1.223128663	1.88769608	0.57613317	32	12	12	0.025796667	0.038293333	0.06409	0.314298683	0.619743018	0.934041701	7.14
JL038	25	3	15.307615	547.3307495	669.4566	1.223129891	2.26208327	0.91609081	28	4	4	0.081608538	0.084877416	0.166485953	0.089299924	0.152752264	0.242052188	5.12
JL039	25	3	15.746195	556.845459	691.003	1.24092419	2.26495692	0.75489243	28	4	4	0.102719025	0.342988144	0.445707169	0.059943347	0.134678212	0.194621559	4.91
JL040	25	3	15.84356667	559.1489868	692.0829	1.237743278	1.64896822	0.45646513	34	12	12	0.039978004	0.145182515	0.18516052	0.132676666	0.231821113	0.364497779	8.57
JL041	25	3	15.48475333	550.6202393	681.0004	1.23678781	4.09606277	1.00702921	35	4	4	0.051072998	0.132778609	0.183851607	0.181758188	0.450789336	0.632547524	6
JL042	25	3	16.21167833	567.4071655	735.6812	1.296566636	3.38127548	1.37921227	33	10	10	0.039678437	0.142498676	0.182177113	0.129630797	0.167387064	0.297017861	6.77
JL043	25	3	16.34654	570.9174194	734.7296	1.286927978	2.26741239	0.64387338	39	9	9	0.027491667	0.114354049	0.141845716	0.069956754	0.098197942	0.168154697	9.66
JL044	25	3	15.38842	548.0545654	710.2722	1.295988109	0.65005393	2.02515092	20	6	6	0.029928333	0.066013333	0.095941667	0.050938769	0.110135827	0.161074595	4.88
JL045	25	3	16.01098833	562.953186	720.7643	1.280327242	3.4718726	1.07331863	30	10	10	0.014776667	0.044495	0.059271667	0.210882907	0.42224267	0.633125577	11.39
LN001	25	3	17.660285	603.135437	535.0933	0.887185974	1.87109551	0.42372719	8	4	4		0.044063333		0.764570069	0.583507616	1.348077685	13.37333333
LN002	25	2	18.26901833	620.1696167	508.9388	0.820644524	3.72303131	0.66595716	14	5	5		0.15726		0.909285162	0.514351111	1.423636273	5.613333333
LN003	25	2	18.81356333	634.022644	525.4075	0.828688857	3.47921835	0.69097356	23	3	3		0.4932633		1.018191588	0.496756726	1.514948315	5.813333333
LN004	25	3	16.28213667	570.5213623	509.2199	0.892551855	2.16686243	0.38827325	16	5	5		0.526939519		0.753348154	0.722860884	1.476209038	6.853333333
LN005	25	2	18.57024667	631.5795898	449.5316	0.711757643	2.05091158	0.57709333	14	6	6		0.579264211		1.013718508	0.750812347	1.764530855	10.34666667
LN006	25	2	18.16406667	621.5071411	457.026	0.735351165	1.49728692	0.39705816	7	2	2		0.205290539		0.764343605	0.945315047	1.709658652	12.54666667
LN007	25	2	18.542095	629.3364258	488.2765	0.77585927	0.7330344	0.1477332	12	2	2		0.674924893		1.199191997	0.728503221	1.927695218	6.4
LN008	25	2	19.2046	645.3384399	515.64	0.799022603	1.17628658	0.26166044	13	2	2		0.499609908		0.808437321	0.685715772	1.494153093	1.76
LN009	25	3	17.79466	612.1254883	622.6678	1.017222468	2.00302633	0.55424133	23	4	4		0.031765899		2.945674662	1.383493044	4.329167705	38.82666667
LN010	25	3	16.62619833	577.3660278	715.158	1.238656183	1.07702309	0.42100322	14	4	4		0.601780926		1.46577191	0.742806625	2.208578535	29.6
LN011	25	3	17.444275	598.6682739	673.8174	1.125527156	2.49695808	0.4583363	22	11	11		0.147778301		1.895913215	1.799621173	3.695534387	13.8
LN012	25	3	18.06833333	614.630188	655.097	1.065839285	3.30859816	0.76256539	20	10	10		0.414169186		1.186024819	1.319259147	2.505283967	17.76
LN013	25	3	19.12266667	638.5011597	564.3532	0.883871848	0.67410308	0.19867159	23	4	4		0.422557617		1.037661209	0.854827128	1.892488336	5.08
LN014	25	3	18.139825	615.9749756	537.9108	0.873267294	1.09659632	0.49309749	10	2	2	0.088608772	0.29726324	0.385872013	1.024472985	0.475143483	1.499616468	8.204849392
LN015	25	3	18.38935333	623.1756592	522.4625	0.838387206	2.48845566	0.49389959	6	8	8	0.311064199	0.10615075	0.417214949	0.813955598	0.512318505	1.326274103	9.127959773
LN016	25	3	17.49036167	598.0888672	548.806	0.917599424	1.84373072	0.46341929	17	3	3	0.139062248	0.820667306	0.959729554	0.499494597	0.152740087	0.652234683	3.216421687
LN017	25	3	17.143595	588.9088135	553.605	0.940052156	4.01151143	1.08982847	7	4	4	0.041351667	0.089757671	0.131109338	0.856879615	0.379713501	1.236593116	6.016669291
LN018	25	3	18.28461	619.3359375	536.7414	0.866640167	1.74870641	1.54426856	15	2	2	0.121027053	0.580205856	0.701232909	1.382892339	0.255959135	1.638851475	6.667214209
LN019	25	2	18.69934833	631.3712158	517.6819	0.819932691	1.99775854	0.71678765	8	3	3	0.050333251	0.155564658	0.205897908	0.530699126	0.322981655	0.853680782	5.978162263
LN020	25	3	18.59612667	627.2416382	534.4017	0.851986966	3.06086863	1.34057214	6	5	5	0.091445274	0.221951821	0.313397095	1.071612005	0.267953192	1.339565197	6.203209453
LN021	25	3	18.10434167	613.5933838	543.8862	0.886395151	2.31819321	0.43749853	9	4	4	0.033518333	0.175582883	0.209101216	0.979856676	0.392574661	1.372431337	5.968963155
LN022	25	3	18.94845	636.6708984	537.6849	0.844525643	1.89932087	0.45708649	4	4	4	0.084520642	0.105479798	0.190000441	0.453439116	0.396793383	0.850232499	6.051893095
LN023	25	2	18.72446833	631.2398682	488.5964	0.774026522	1.66494398	0.38645807	18	4	4	0.105905	0.305713791	0.411618791	0.578793395	0.327903054	0.906696449	4.731343152
LN024	25	2	18.61332167	628.7071533	478.6594	0.761339198	1.43446954	0.92855802	10	3	3	0.067958333			0.458300599	0.212089348	0.670389948	4.161528103
LN025	25	2	18.83124333	636.482605	469.3708	0.73744482	0.99388823	0.28462981	11	3	3	0.089675			0.505391028	0.173032599	0.678423627	3.452129792
LN026	25	2	18.494475	627.7644043	499.9763	0.796439391	2.70740495	0.59527448	11	6	6	0.093338667			0.958583718	0.339748073	1.298331791	9.897114041
LN027	25	2	19.50945	659.237793	446.6141	0.677470413	1.51454643	1.06221816	3	3	3	0.028115			0.769139595	0.40937876	1.178518354	5.403315621
LN028	25	2	18.734215	636.8386841	430.592	0.676139831	1.44731044	0.89118164	13	3	3	0.053696667			0.765996863	0.332432557	1.09842942	5.483748141
LN029	25	2	17.779285	610.4860229	492.9961	0.807546908	1.83321317	0.37919972	11	5	5	0.100363785			1.258897131	0.581933808	1.840830939	10.89531425
LN030	25	3	18.16632167	622.4867554	612.755	0.984366325	2.28421198	0.40780703	21	4	4	0.090417115			1.059334832	1.156326831	2.215661662	22.13464041
LN031	25	3	17.54329333	604.9881592	645.2507	1.066550957	2.079261111	0.437243833	22	4	4	0.064956881						25.35216977
LN032	25	3	17.42613667	601.2434082	642.0486	1.067868007	2.48190603	0.35401815	16	6	6	0.026425	0.002615	0.02904	2.294233633	0.975718045	3.269951677	27.41625332
LN033	25	3	16.55040833	574.0824585	718.2118	1.251060347	1.88654871	0.27073193	13	8	8	0.032455			2.248826136	0.571202373	2.820028509	22.06850839
LN034	25	3	19.05303333	642.0708618	634.2852	0.987874139	1.5427498	0.35856642	24	7	7	0.054153658			1.458271979	0.61709908	2.075371058	21.3428354
LN035	25	2	19.01493333	639.2151489	524.9639	0.821263233	1.85325099	0.40456494	19	4	4	0.155593767			0.692672423	0.487051867	1.17972429	10.00087163
LN036	25	2	18.655245	630.4769897	513.6004	0.814621958	2.29025704	0.64912942	13	3	3	0.07288			0.898726057	0.378254975	1.276981032	7.121523589
LN037	25	2	18.5067	627.7488403	492.7359	0.784925225	2.05219023	0.37581217	14	6	6	0.155203675			1.067883461	0.594833252	1.662716713	7.689268331
LN038	25	2	19.43048333	651.2387085	511.5289	0.785470663	1.44068048	0.36957825	13	3	3	0.113569063			0.585119362	0.565526546	1.150645908	10.02461919
LN039	25	2	18.84758333	635.0581055	497.0725	0.782719716	3.03845573	0.59334696	9	7	7	0.121740049			1.336439172	0.215109702	1.551548873	7.278417635
LN040	25	2	18.86766667	634.5960083	511.0241	0.805274684	1.98976462	0.41452813	6	4	4	0.145161667			0.610602094	0.366724438	0.977326532	6.694965743
LN041	25	2	19.01445	637.3859863	519.7084	0.815374688	1.47685984	0.32553831	15	5	5	0.144670359			0.480176812	0.256466771	0.736643584	6.451192995
NM001	25	1	18.02837833	629.149292	355.8801	0.565652866	0.851655663	0.170271849	22	1	1	0.110866667	0.106233333	0.2171				0.653333333
NM002	25	2	13.725145	519.8444214	431.4593	0.829977744	2.36200369	0.51052876	14	2	2	0.0625	0.1191	0.1816	4.070066313	3.399353287	7.469419599	1.32
NM003	25	2	15.31657833	559.7418823	366.7674	0.655243804	1.83595756	0.37135763	15	1	1	0.064833333	0.159433333	0.224266667	0.30705036	0.304137178	0.611187538	7.693415445
NM004	25	3	13.92479	527.6801758	456.2347	0.864604586	2.50868831	0.57233287	15	1	1	0.048133333	0.130136834	0.178270168	0.437389531	0.354261414	0.791650945	25.98908133
NM005	25	3	13.92479	527.6676636	443.6073	0.840694495	3.69696838	0.79619248	15	2	2	0.045766667	0.157096218	0.202862885	0.143452009	0.52728375	0.670735759	7.704746821
NX001	25	1	17.03233333	577.083313	181.6721	0.31481087	1.22710416	0.52702249	15	5	5	0.04912211	0.0855363	0.134658409	0.093386717	0.240797658	0.334184375	5.933333333
NX002	100	1	17.82420833	597.8074951	173.5227	0.29026518	1.205617	0.62154079	11	6	4.069812982	0.046878223	0.107159055	0.154037278	0.164443958	0.267094828	0.431538786	1.52
NX003	100	1	16.834035	572.5856323	176.4275	0.308124218	0.98626285	0.52753218	16	5	3.391510819	0.0824795	0.107954091	0.190433591	0.103746879	0.157385385	0.261132264	1.246666667
NX004	100	1	18.14134167	604.8773804	198.87794	0.328790506	0.59953077	0.49803259	9	2	1.356604327	0.02140979	0.063183495	0.084593285	0.112005795	0.289592152	0.401597946	4.866666667
NX005	100	1	17.93659667	598.5096436	208.3231	0.348069747	0.29200743	0.25106964	14	3	2.034906491	0.031119657	0.07320026	0.104319917	0.10401218	0.460149976	0.564162155	1.306666667
NX006	100	1	17.793975	594.5633545	208.55418	0.350768641	0.44134346	0.45393761	12	2	1.356604327	0.044252299	0.09225714	0.136509439	0.151962583	0.245763891	0.397726474	1.093333333
NX007	100	1	17.961845	600.5880127	182.3263	0.303579652	0.23482037	0.26848065	9	2	1.356604327	0.017598695	0.012076536	0.029675232	0.150947096	0.213916955	0.364864051	4.666666667
NX008	100	1	17.34956833	586.7377319	169.0266	0.288078627	1.40772577	0.66618698	20	5	3.391510819	0.057543727	0.078591524	0.136135252	0.182674493	0.308176329	0.490850822	1.343333333
NX009	100	1	18.445935	616.0800781	161.0788	0.26145757	1.38839987	0.65755109	8	4	2.713208655	0.030381535	0.026841055	0.05722259	0.260910804	0.834990584	1.095901388	0.826666667
NX010	100	1	18.57611667	620.6096191	159.9051	0.257658108	0.12017775	0.290357	5	1	0.678302164	0.00162963	0.000286113	0.001915743	0.188741528	0.34186307	0.530604598	19.72
NX011	100	1	18.19429333	607.1635132	177.3903	0.292162319	0.13862838	0.28113882	10	1	0.678302164	0.096442803	0.157061708	0.253504511	0.415401037	0.508858542	0.924259579	0.09
SAX001	25	3	17.32730667	568.805481	500.6358	0.880152911	2.11017747	0.57841864	22	11	11	0.05084	0.19263	0.24347	0.078596519	0.17953907	0.258135589	3.76
SAX002	25	3	17.38387667	570.2720947	498.4055	0.873978412	0.98779754	0.41584756	28	12	12	0.09922	0.12145	0.22067	0.104065153	0.382175743	0.486240896	3.226666667
SAX003	25	3	17.26994333	567.6056519	492.6828	0.868001928	0.65900741	0.5194891	23	20	20	0.14187765	0.38066057	0.52253822	0.066980435	0.166765094	0.233745529	1.853333333
SAX004	25	3	17.23781833	566.55896	491.6833	0.867841363	2.39633353	0.64842382	21	18	18	0.07047	0.685379496	0.755849496	0.063263377	0.139770244	0.20303362	1.28
SAX005	25	2	17.629295	579.1781006	455.1671	0.785884514	0.77424763	0.38589211	21	19	19	0.042274596	0.176756797	0.219031393	0.070232522	0.197416507	0.267649029	1.76
SAX006	25	2	17.35357	572.0866089	465.5949	0.813853869	1.54074505	0.59709158	17	20	20	0.02573	0.577225545	0.602955545	0.258346127	0.850216803	1.10856293	1.306666667
SAX007	25	2	18.48055	598.5012207	492.0384	0.822117621	0.95499063	0.58573753	16	26	26	0.0373	0.308485742	0.345785742	0.143085117	0.429698929	0.572784046	1.733333333
SAX008	25	3	16.36437833	548.269165	472.9635	0.862648367	0.38918716	0.55691408	21	14	14	0.03422	0.636251815	0.670471815	0.12155827	0.294869914	0.416428183	2.626666667
SAX009	25	2	17.93694167	590.3267212	428.4756	0.725827893	1.01429649	0.35737316	23	13	13	0.10747	0.702031868	0.809501868	0.081489937	0.372979864	0.454469802	2.693333333
SAX010	25	2	18.105725	594.8916626	426.0226	0.716134763	0.94877762	0.66898701	26	16	16	0.075051733	0.313340132	0.388391865	0.38523755	1.173244233	1.558481782	2.68
SAX011	25	2	18.105725	594.8898315	426.0226	0.716136968	0.52951182	0.57428415	21	10	10	0.05755	0.24618	0.30373	0.126687629	0.221709749	0.348397377	4.6
SAX012	25	2	17.20792	571.4685669	442.079	0.773584105	0.11813622	0.23278163	12	3	3	0.04383	0.03679	0.08062	0.116450381	0.365903573	0.482353954	0.466666667
SAX013	25	2	18.105725	594.8901367	426.2332	0.716490615	0.14834924	0.16841467	10	2	2	0.089195668	0.173297095	0.262492763	0.049731783	0.138365947	0.18809773	0.453333333
SAX014	25	3	17.59183667	577.7862549	494.8937	0.856534221	1.14771209	0.86731313	19	7	7	0.06458	0.05856	0.12314	0.283266294	1.021291334	1.304557629	2.453333333
SAX015	25	3	17.59183667	577.7862549	494.8937	0.856534221	1.61619627	0.58729012	9	9	9	0.031963333	0.06029	0.092253333	0.101224459	0.294666897	0.395891356	2.32
SAX016	25	3	17.59183667	577.7862549	494.8937	0.856534221	1.35693544	0.57537061	17	13	13	0.04848	0.071113333	0.119593333	0.278646766	0.838624729	1.117271495	3.48
SAX017	25	2	18.50031667	601.8126221	469.8794	0.780773588	0.68901045	0.87015587	31	10	10	0.062356667	0.11359	0.175946667	0.215515062	0.69808481	0.913599872	2.613333333
SAX018	25	3	15.71367167	530.7974854	530.6543	0.999730245	2.24089347	0.85716447	32	14	14	0.082753333	0.146436667	0.22919	0.279364399	0.918310381	1.197674781	2.44
SAX019	25	2	18.50325	599.0675659	482.1197	0.804783513	1.17702959	0.55985623	35	10	10	0.078	0.043333333	0.121333333	0.125090854	0.49016602	0.615256875	3.16
SAX020	25	2	18.19913333	590.8378906	488.518	0.826822395	0.88121056	0.64109675	27	6	6	0.08977	0.052876667	0.142646667	0.145515889	0.459305198	0.604821087	1.626666667
SAX021	25	2	18.19913333	590.8336182	488.518	0.826828374	0.72449975	0.45961626	24	6	6	0.123413333	0.081033333	0.204446667	0.225800922	0.833087847	1.058888769	1.88
SAX022	25	2	20.38343333	650.0023193	498.0163	0.766176189	0.86126893	0.22802799	12	6	6	0.18142639	0.140903333	0.322329724	0.048060222	0.131895764	0.179955986	2.413333333
SAX023	25	2	20.38343333	650.0030518	498.0163	0.766175326	0.74687583	0.23194895	12	3	3	0.205419522	0.11782	0.323239522	0.091256239	0.264136093	0.355392332	1.293333333
SAX024	25	2	20.38343333	650.0014648	498.0163	0.766177196	1.48565993	0.58556935	13	5	5	0.07255	0.06987	0.14242	0.112563273	0.310917903	0.423481176	2.346666667
SAX025	25	2	20.38343333	650.0014648	498.0163	0.766177196	1.40729565	0.43647129	19	3	3	0.106843333	0.134293333	0.241136667	0.122570896	0.330042352	0.452613248	2.48
SAX026	25	3	19.20376667	614.0166626	516.5806	0.841313651	1.16840852	0.71270799	22	11	11	0.089393333	0.05312	0.142513333	0.31707826	0.989549593	1.306627853	1.733333333
SAX027	25	3	18.41958333	586.414856	628.388	1.071575854	0.80072862	0.3872591	19	3	3	0.065883333	0.12106	0.186943333	0.057599151	0.232770472	0.290369623	2.133333333
SAX028	25	3	18.41958333	586.4155273	628.388	1.071574627	1.07815462	0.47938797	21	4	4	0.06719	0.06003	0.12722	0.20528953	0.765813793	0.971103323	1.573333333
SAX029	25	3	19.97345	630.7442017	601.7922	0.954098664	0.54674428	0.36089542	28	3	3	0.080453333	0.094296667	0.17475	0.030456665	0.077157212	0.107613877	1.786666667
SAX030	25	3	19.97345	630.7427368	602.7433	0.955608784	1.1309599	0.32216184	18	3	3	0.05265	0.04458	0.09723	0.058339941	0.135110493	0.193450434	1.786666667
SAX031	25	3	18.41958333	586.4121704	628.388	1.071580761	0.42817657	0.35306919	14	5	5	0.08376	0.067923333	0.151683333	0.228080305	0.564838667	0.792918972	1.173333333
SAX032	25	3	21.20508333	667.9318848	651.9044	0.976004313	0.71317807	0.33092087	21	7	7	0.11707	0.06931	0.18638	0.166334682	0.410990439	0.577325122	0.946666667
SAX033	25	3	21.20508333	667.9326782	651.9044	0.976003153	2.73885017	0.59693496	19	13	13	0.053416667	0.049536667	0.102953333	0.07336393	0.200352415	0.273716346	1.573333333
SAX034	25	3	21.20508333	667.9326782	651.9044	0.976003153	2.98825019	0.47659065	6	11	11	0.034336667	0.03059	0.064926667	0.236617572	0.713536642	0.950154214	1.453333333
SAX035	25	3	20.79323333	653.7217407	657.4048	1.005633986	2.69537052	0.69036869	13	7	7	0.03893	0.055763333	0.094693333	0.093581188	0.249510923	0.343092111	1.653333333
SAX036	25	3	19.84696667	618.9779053	846.0698	1.366882069	1.39891144	0.4894188	33	9	9	0.068833333	0.045453333	0.114286667	0.108500659	0.219665116	0.328165775	1.066666667
SAX037	25	3	19.84696667	618.9765625	846.0698	1.366885035	3.29171962	0.58766424	22	8	8	0.033033333	0.039973333	0.073006667	0.109082978	0.381457843	0.490540821	0.693333333
SAX038	25	3	19.84696667	618.9813843	846.0698	1.366874387	5.7910288	0.75915815	18	3	3	0.04126	0.023556667	0.064816667	0.149872925	0.475261552	0.625134477	0.986666667
SAX039	25	1	17.64649167	595.0327148	351.1379	0.590115285	0.19410178	0.25627168	10	3	3	0.059836667	0.03078	0.090616667	0.043011844	0.198986688	0.241998531	1.413333333
SAX040	25	1	17.733395	597.1332397	338.3978	0.566704008	0.35606796	0.4438956	13	2	2	0.136882044	0.135043333	0.271925377	0.094437172	0.333815033	0.428252204	0.906666667
SAX041	25	1	17.01279	578.2877808	347.5551	0.601007166	0.19617033	0.19038008	15	4	4	0.060796667	0.077843333	0.13864	0.059691454	0.178154648	0.237846101	0.426666667
SAX042	25	1	18.65959	619.0795898	302.4691	0.488578698	0.30822487	0.439657	14	1	1	0.091776667	0.09859	0.190366667	0.044104813	0.119820735	0.163925548	0.64
SAX043	25	1	18.27096167	609.0336304	306.8229	0.503786465	0.17621421	0.31129264	9	4	4	0.03382	0.012446667	0.046266667	0.101404444	0.326670606	0.42807505	0.88
SAX044	25	1	17.33844833	581.291626	331.1254	0.569637313	0.17046794	0.14774414	5	2	2	0.022616667	0.00607	0.028686667	0.070902917	0.22458398	0.295486897	0.76
SAX045	25	1	17.351535	581.5874634	331.7174	0.570365458	0.1634775	0.13953316	11	1	1	0.03846	0.01169	0.05015	0.047841993	0.276817471	0.324659464	0.906666667
SD001	25	2	21.71593333	713.8075562	509.5613	0.713863696	0.32334042	0.58590367	7	1	1	0.06974416	0.06335187	0.13309603	0.358072538	0.686814867	1.044887405	1.013333333
SD002	25	2	21.72348333	713.0568237	495.6692	0.695132819	0.66480902	0.61900055	6	1	1	0.231027447	0.144873925	0.375901372	0.631395255	1.536207966	2.167603221	0.906666667
SD003	25	2	21.75095	714.1709595	495.4493	0.693740474	0.49974346	0.56793508	12	1	1	0.17369156	0.04277344	0.216465	0.598531216	2.057447048	2.655978264	0.453333333
SD004	25	2	21.73928333	714.1375122	503.9041	0.705612142	0.53510499	0.60029112	11	1	1	0.098687109	0.058505185	0.157192294	0.934865782	2.00029389	2.935159671	0.666666667
SD005	25	2	21.72858333	713.7140503	499.9716	0.700520888	0.49550041	0.57029271	5	1	1	0.365832399	0.063588902	0.429421302	0.48887283	1.14838375	1.63725658	0.613333333
SD006	25						0.4251167	0.60623685	5	1	1	0.177938946	0.015547109	0.193486056	1.446567191	1.418101071	2.864668262	0.68
SX001	25	2	14.43382	518.9950562	403.33	0.777136497	2.11291223	0.52725022	19	9	9	0.048040964	0.122306667	0.170347631	0.798007619	0.539527684	1.337535303	1.92
SX002	25	2	14.01977167	509.9189148	410.1418	0.804327488	1.52229894	0.47838851	20	9	9	0.062803773	0.059878182	0.122681955	0.420470909	1.270754173	1.691225082	1.186666667
SX003	25	2	13.32575333	495.3387756	411.212	0.830163153	0.36533367	0.5931619	11	1	1	0.169352062	0.190857222	0.360209284	0.266805101	0.461507438	0.72831254	0.506666667
SX004	25	2	14.81063167	527.9456787	381.0615	0.721781644	0.53788267	0.54007106	18	2	2	0.049275556	0.076532529	0.125808084	0.167290511	0.258031297	0.425321809	0.833939319
SX005	25	2	16.41117667	564.3334351	397.7354	0.704787941	2.71	0.603	29	9	9	0.126570517	0.337610417	0.464180934	1.325462733	1.241109784	2.566572516	1.466666667
SX006	25	2	16.63605167	568.3909912	429.1035	0.754944231	0.4381466	0.51600645	27	3	3	0.089855259	0.093575296	0.183430554	0.486284086	0.242243683	0.728527769	0.826666667
SX007	25	2	14.00506333	508.6615601	416.5548	0.818923293	1.43707325	0.56315402	31	6	6	0.071628757	0.48853104	0.560159797	0.726104014	0.700519528	1.426623542	4.510210667
SX008	25	2	14.70344667	523.5961914	421.292	0.804612423	1.20465497	0.6325019	35	6	6	0.074024694	0.261063611	0.335088305	0.366544409	0.313852972	0.680397381	1.213333333
SX009	25	3	12.54928833	478.6552734	443.357	0.926255334	0.69206596	0.68527422	30	2	2	0.324877018	0.346330381	0.671207399	0.209385697	0.563711594	0.773097291	0.986666667
SX010	25	3	14.05858167	510.2266235	424.0209	0.831044247	1.78126521	0.57864575	25	5	5	0.041119759	0.270660452	0.311780211	0.463848973	0.522986542	0.986835515	3.305919088
SX011	25	3	11.80238833	463.7420959	465.561	1.003922232	1.09210844	0.52212137	16	8	8	0.123503963	0.437398261	0.560902223	0.91381838	1.119913423	2.033731803	3.533333333
SX012	25	3	13.32273333	494.1400146	444.9025	0.90035716	0.70708222	0.62202899	27	2	2	0.167406667	0.352163584	0.51957025	0.284381661	0.207275936	0.491657596	1.88
SX013	25	3	11.69175	461.671051	500.9516	1.085083414	0.8259565	0.6365922	17	4	4	0.130830043	0.397124602	0.527954645	0.760491079	0.611590802	1.372081882	3.2
SX014	25	3	12.62905667	480.216217	438.9749	0.914119275	0.45076074	0.64270881	17	1	1	0.267466073	0.46589896	0.733365033	0.294634689	0.602455088	0.897089777	0.613333333
SX015	25	3	8.208499167	395.9958801	541.304	1.366943514	1.07768691	0.39612998	18	6	6	0.179866086	0.721629399	0.901495485	0.491798422	0.676297447	1.168095869	1.92
SX016	25	2	15.58603333	543.3668213	447.6861	0.823911366	0.94650918	0.49607114	18	7	7	0.052606605	0.191007057	0.243613661	1.523719822	0.44079883	1.964518652	1.48
SX017	25	3	12.39071	476.0175171	444.9027	0.934635143	0.8398342	0.6367664	22	3	3	0.068515095	0.184743216	0.253258312	0.393095361	0.543360465	0.936455826	1.906666667
SX018	25	2	15.70986167	538.6347656	446.5835	0.829102629	0.82428378	0.4988809	24	10	10	0.120208574	0.120231614	0.240440188	0.478028444	0.716619446	1.194647891	1.84
SX019	25	1	20.04113333	652.1375732	410.8454	0.629998051	0.64117114	0.79629072	27	9	9	0.083552051	0.148516965	0.232069016	0.43042044	0.504867019	0.935287459	2.093333333
SX020	25	1	19.3135	635.6561279	385.9589	0.607181907	0.8648613	0.68846915	22	7	7	0.156490353	0.114417418	0.270907771	0.423421481	0.530238302	0.953659784	0.653333333
SX021	25	1	18.43492333	610.4172974	373.1882	0.611365703	1.2962203	0.58510436	18	6	6	0.111620658	0.094710476	0.206331134	0.937254058	0.611226632	1.548480691	0.64
SX022	25	3	14.18776667	508.4475098	441.9012	0.869118624	0.59028401	0.66299078	26	3	3	0.133919795	0.247273333	0.381193128	0.265573213	0.634135921	0.899709134	1.24
SX023	25	2	14.513495	515.7393799	425.8742	0.825754667	1.02490043	0.65621046	11	9	9	0.113278033	0.23170583	0.344983863	0.615315283	0.510132404	1.125447687	8.906666667
SX024	25	2	15.26386333	533.0317993	424.5637	0.796507264	0.7734096	0.66415858	31	4	4	0.163306843	0.105986022	0.269292865	0.397743977	0.693768878	1.091512855	0.48
SX025	25	2	16.91145667	571.256958	400.8029	0.701615787	0.58996899	0.47129068	19	5	5	0.011646567	0.033293958	0.044940525	0.204909488	0.40667924	0.611588728	0.64
SX026	25	2	17.42694833	583.3780518	392.318	0.672493589	0.94103006	0.555025	7	5	5	0.180345965	0.175932802	0.356278767	0.577635359	0.627960337	1.205595696	0.48
SX027	25	2	15.97598833	547.7871094	417.2326	0.761669256	2.33092662	0.59019484	20	14	14	0.074583959	0.199943333	0.274527292	0.487705694	0.993745646	1.481451339	2.44
SX028	25	2	17.24743667	577.8008423	389.2627	0.67369701	1.19048142	0.53531818	21	6	6	0.125206667	0.112297627	0.237504294	0.55711936	0.861714521	1.418833881	0.8
SX029	25	2	15.30768	531.9720459	417.1399	0.784138759	1.1298997	0.43155904	22	6	6	0.122622419	0.186875446	0.309497865	0.486970534	0.598360055	1.085330589	1.2
XJ001	100	1	19.60877167	679.859314	100.5179	0.14785103	0.48910867	0.74988079	8	1	0.678302164	0.065361667			0.034097128	0.01809083	0.052187958	0.196666667
XJ002	100	1	19.64585833	681.2615356	100.313	0.147245947	0.58945997	0.86761795	9	1	0.678302164				0.025194026	0.014141353	0.039335379	0.15
XJ003	100	1	19.66812667	682.0033569	100.0972	0.146769366	0.36876648	0.45686871	12	1	0.678302164	0.041519423			0.155518675	0.266790151	0.422308826	0.176666667
XJ004	100	1	19.54250667	678.2057495	101.3094	0.149378563	0.96351179	0.90482118	3	1	0.678302164	0.163549923			0.078700363	0.082763734	0.161464097	0.14
XJ005	100	1	18.34412667	622.6132813	96.47956	0.154959046	0.35967272	0.65610812	0	1	0.678302164	0	0	0	0.100585048	0.054042493	0.154627541	0.263333333
XJ006	100	1	18.79067833	635.8391113	91.39829	0.143744366	0.26430536	0.70310684	0	2	1.356604327	0	0	0	0.057615342	0.036741694	0.094357035	0.276666667
XJ007	100	1	18.40366833	626.4255371	87.47654	0.139643956	0.2624722	0.43700068	0	4	2.713208655	0	0	0	0.080787193	0.054655559	0.135442752	0.256666667
XJ008	100	1	17.85761167	611.0057983	88.19088	0.144337223	0.17007934	0.4452109	0	6	4.069812982	0	0	0	0.080799521	0.065015152	0.145814672	0.31
XJ009	100	1	17.89000333	612.265564	85.89754	0.14029458	0.15861431	0.51268775	0	5	3.391510819	0	0	0	0.051332774	0.028033469	0.079366243	0.39
XJ010	100	1	16.92807167	586.512207	86.9026	0.148168442	0.16445599	0.51461111	0	4	2.713208655	0	0	0	0.118665669	0.066778991	0.18544466	0.433333333
XJ011	100	1	16.87447833	589.140686	81.55541	0.138431128	0.26785253	0.855902	0	1	0.678302164	0	0	0	0.008936904	0.004620314	0.013557218	0.063333333
XJ012	100	1	15.01986833	542.0039063	94.65079	0.174631195	0.24420174	0.55830567	0	1	0.678302164	0	0	0	0.009477571	0.003659986	0.013137557	0.126666667
XJ013	100	1	15.01986833	541.9992676	94.31311	0.174009663	0.18689381	0.50573863	0	3	2.034906491	0	0	0	0.013841341	0.005303636	0.019144978	0.203333333
XJ014	100	1	26.8907	980.7637939	4.538641	0.00462766	0.61106015	0.64004579	0	1	0.678302164	0	0	0	0.053146319	0.03627555	0.08942187	0.203333333
XJ015	100	1	26.88135	980.4823608	4.374439	0.004461517	0.80804394	0.73998631	0	2	1.356604327	0	0	0	0.038669626	0.021118059	0.059787684	0.246666667
XJ016	100	1	26.87618333	980.5478516	4.085272	0.004166316	1.43750194	0.83127109	0	1	0.678302164	0	0	0	0.227749675	0.394590942	0.622340617	0.186666667
XJ017	100	1	26.87856667	980.4021606	4.374439	0.004461882	0.72698834	0.70500892	0	1	0.678302164	0	0	0	0.04027825	0.025539619	0.065817869	0.22
XJ018	100	1	26.88611667	980.5435791	4.513925	0.004603492	0.56460076	0.61214043	0	1	0.678302164	0	0	0	0.040625886	0.022751513	0.063377399	0.23
XJ020	100	1	21.61083333	728.760437	55.26464	0.075833754	1.25869518	0.64904145	0	1	0.678302164	0	0	0	0.192585784	0.427189605	0.619775389	0.12
XJ021	100	1	21.61083333	728.75177	55.26464	0.075834656	1.16302273	0.65466807	2	1	0.678302164	0.153504132			0.165244448	0.212625971	0.377870419	0.136666667
XJ022	100	1	21.59731667	728.005249	55.58918	0.076358213	0.79750818	0.52607797		1	0.678302164	0.041666667			0.022446134	0.021140541	0.043586675	0.05
XJ023	100	1	21.62186667	729.833313	54.04761	0.074054731	0.67737276	0.55214765		1	0.678302164	0.069251543			0.07611231	0.067453461	0.143565771	0.206666667
XJ024	100	1	21.2758	718.8886719	41.00877	0.057044674	0.73625983	0.62203983		1	0.678302164	0.043351166			0.032879561	0.063592892	0.096472453	0.193333333
XJ025	100	1	21.27956667	719.6837158	38.71345	0.053792311	0.86930829	0.6333631	0	1	0.678302164	0	0	0	0.01856323	0.067992408	0.086555638	0.036666667
XJ026	100	1	21.24543333	718.6687012	36.88625	0.051325806	0.63342887	0.63124817	0	3	2.034906491	0	0	0	0.163920854	0.272823907	0.436744762	0.16
XJ027	100	1	21.24033333	718.4284668	36.88625	0.051342968	0.74708077	0.6534211	0	1	0.678302164	0	0	0	0.027094741	0.047544531	0.074639272	0.106666667
XJ028	100	1	21.51855	729.137207	34.165409	0.046857311	0.52616231	0.62963783	0	2	1.356604327	0	0	0	0.263090975	0.493275472	0.756366447	0.256666667
XJ029	100	1	21.63095	733.1716309	33.354016	0.04549278	0.47009853	0.54851468	0	1	0.678302164	0	0	0	0.039742408	0.09227555	0.132017958	0.103333333
XJ030	100	1	21.589	731.7705078	33.651546	0.045986475	0.77745144	0.63757714	0	2	1.356604327	0	0	0	0.175928846	0.510284888	0.686213734	0.103333333
XJ031	100	1	22.35145	759.9205933	20.674788	0.027206511	0.31827458	0.40160093	0	1	0.678302164	0	0	0	0.013246436	0.008401737	0.021648174	0.056666667
XJ032	100	1	22.31936667	758.0348511	21.008179	0.027714002	0.51539494	0.58474611	0	1	0.678302164	0	0	0	0.067071249	0.088980038	0.156051287	0.086666667
XJ033	100	1	22.06706667	743.7253418	23.9281603	0.032173383	0.21420679	0.50327172	0	1	0.678302164	0	0	0	0.023407708	0.030461675	0.053869383	0.036666667
XJ034	100	1	20.83003333	690.9048462	20.138063	0.029147376	0.3462597	0.57349791		1	0.678302164	0.036378601			0.107539752	0.157345749	0.264885501	0.126666667
XJ035	100	1	20.26061667	669.5288696	20.154849	0.030103032	0.48146694	0.64514426		1	0.678302164	0.105497942			0.196718898	0.252122348	0.448841246	0.266666667
XJ036	100	1	20.69173333	682.8046265	25.42864	0.037241458	0.24579036	0.47354486	0	1	0.678302164	0	0	0	0.418569078	1.207257332	1.62582641	0.086666667
XJ037	100	1	20.3993	666.1588135	27.13418	0.040732299	0.37790663	0.60470843	0	1	0.678302164	0	0	0	0.259614322	0.722907836	0.982522157	0.106666667
XJ038	100	1	20.378	665.6141357	27.34881	0.041088085	0.42610149	0.64039091	0	1	0.678302164	0	0	0	0.24204239	0.561985179	0.804027569	0.166666667
XJ039	100	1	20.3781	665.5848999	27.48673	0.041297106	0.35015638	0.62924636	0	1	0.678302164	0	0	0	0.074374717	0.082460768	0.156835485	0.126666667
XJ040	100	1	20.54216667	671.8632202	27.06375	0.040281636	0.35749448	0.56428413	0	2	1.356604327	0	0	0	0.44177365	0.54600935	0.987783	0.22
XJ041	100	1	21.02038333	696.6995239	26.58316	0.038155846	0.28408509	0.59593455	0	1	0.678302164	0	0	0	0.049047394	0.087761814	0.136809208	0.04
XJ042	100	1	21.18085	710.1947021	57.16151	0.080487097	0.70089647	0.68378591	0	2	1.356604327	0	0	0	0.187664604	0.545210477	0.732875081	0.076666667
XJ043	100	1	21.17405	709.8709106	57.25125	0.080650227	0.82132398	0.6848388	0	2	1.356604327	0	0	0	0.301828021	0.746851362	1.048679383	0.17
XJ044	100	1	21.07386667	706.7901001	57.8467	0.081844242	0.33862602	0.58199781	0	1	0.678302164	0	0	0	0.065401912	0.199967721	0.265369633	0.023333333
XJ045	100	1	21.01355	705.0526733	57.66244	0.081784585	0.68089704	0.6499229	0	2	1.356604327	0	0	0	0.065398675	0.070633211	0.136031886	0.11
XJ046	100	1	20.09881667	676.1774902	88.37954	0.130704647	0.64345711	0.50926731	0	2	1.356604327	0	0	0	0.040313006	0.032126033	0.072439039	0.12
XJ047	100	1	20.79673333	700.28302	70.5534	0.100749837	0.20019142	0.46519287	0	1	0.678302164	0	0	0	0.021315901	0.014730797	0.036046698	0.083333333
XJ048	100	1	19.69316833	670.3901367	59.45074	0.088680809	0.1717805	0.52252931	0	1	0.678302164	0	0	0	0.001388606	0.019505214	0.02089382	0.036666667
XJ049	100	1	19.74523	672.2090454	58.43903	0.086935798	0.287236813	0.494514207	0	1	0.678302164	0	0	0	0.001688283	0.019119174	0.020807457	0.05
XJ050	100	1	17.02531167	667.4371948	77.73237	0.116463947	0.17472362	0.38583677		2	1.356604327				0.035078096	0.021944601	0.057022696	0.266666667
XJ051	100	1	19.91743333	611.9250488	82.70597	0.135157026	0.2644592	0.38385995		1	0.678302164				0.014969996	0.007510613	0.02248061	0.096666667
XJ052	100	1	18.16528167	699.8742676	60.8979	0.087012629	0.64523326	0.6342397		1	0.678302164				0.108218801	0.130027235	0.238246035	0.173333333
XJ053	100	1	20.96501667	629.4021606	86.50111	0.137433767	0.37709777	0.29943934		1	0.678302164				0.015869525	0.00793383	0.023803355	0.106666667
XJ054	100	1	18.78040833	693.6431885	46.8026	0.067473596	0.43940103	0.62030961		1	0.678302164				0.066765511	0.080774799	0.147540311	0.096666667
XJ055	100	1	20.9024	701.9393921	80.14757	0.114180186	0.2709726	1.01496074		1	0.678302164				0.025655798	0.014385391	0.040041189	0.14
XJ056	100	1	21.1103	703.7433472	66.57618	0.094602926	0.70138128	0.47782659		1	0.678302164				0.068242753	0.062932283	0.131175036	0.16
XJ057	100	1	21.21828333	536.9487915	106.47404	0.198294589	0.52568939	0.56553957		2	1.356604327				0.01622608	0.006734506	0.022960586	0.18
XJ058	100	1	15.45710833	661.9537354	59.06011	0.089220903	0.23013255	0.37699548		2	1.356604327				0.026998997	0.015877282	0.042876279	0.136666667
XJ059	100	1	20.16506667	688.5159912	42.5986	0.061870168	0.23696156	0.32458476		1	0.678302164				0.024661318	0.013994643	0.038655961	0.13
XJ060	100	1	20.95876667	656.8515625	44.90834	0.068369085	0.25611334	0.2917972		2	1.356604327				0.017361237	0.017738231	0.035099468	0.136666667
XJ061	100	1	20.07721667	635.3409424	33.299576	0.052412136	0.13626991	0.46833731		2	1.356604327				0.031743347	0.032405715	0.064149061	0.18
XJ062	100	1	19.50165	660.2883301	39.57742	0.059939602	0.18907472	0.72427292		1	0.678302164				0.018273177	0.010317405	0.028590583	0.103333333
XJ063	100	1	20.27661667	698.5812378	28.92659	0.041407625	0.34330204	0.54337174		1	0.678302164				0.060843974	0.07484222	0.135686194	0.096666667
XJ064	100	1	21.39918333	642.7024536	40.060384	0.062331151	0.22860507	0.66968874	0	1	0.678302164	0	0	0	0.046155186	0.027350003	0.073505189	0.106666667
XJ065	100	1	19.81218333	629.1813965	40.957751	0.065096888	0.22097331	0.61272186	0	1	0.678302164	0	0	0	0.036650604	0.028189027	0.06483963	0.116666667
XJ066	100	1	19.34616667	687.182312	52.87767	0.076948532	0.25771986	1.04700195		1	0.678302164				0.03673635	0.022145689	0.058882039	0.093333333
XJ100	100	1	20.162895	594.994873	169.2581	0.284469846	1.507354	0.778586496		1	0.678302164							0.31
